# Supplementary material for: Identification and Characterization of New Hafnia Strains from Common Carp (Cyprinus carpio), Potentially Possessing Probiotic Properties and Plastic Biodegradation Capabilities
Source: Int J Mol Sci. 2025 Jan 28;26(3):1119. doi: 10.3390/ijms26031119 (PMC11817164; doi:10.3390/ijms26031119)
Supplement: Supplementary file 1 [file ijms-26-01119-s001.zip › S1.xlsx]

## Sheet: Trimmed Reads
Sample id	Sample Name	Median insert size	Mean coverage	Mean coverage excluding 0s	Number of reads	Number of reads w/ insert size > 300
282940_A29	Hafnia paralvei UUNT_MP29	671	217.791	217.802	2234144	1895869
282941_A41	Hafnia alvei UUNT_MP41	669	54.4292	54.4344	749898	617562

## Sheet: Assemblies
Sample id	Sample Name	# contigs (>= 0 bp)	# contigs (>= 1000 bp)	Total length (>= 0 bp)	Total length (>= 1000 bp)	Largest contig	Total length	GC (%)	N50	N75	L50	L75
282940_A29	Hafnia paralvei UUNT_MP29	148	28	4963523	4911808	929035	4922602	48.19	403650	258077	4	8
282941_A41	Hafnia alvei UUNT_MP41	50	50	4605940	4605940	689194	6110323	49	395742	184323	5	9

## Sheet: Taxonomic Distribution
Sample	Sample Name	Most frequent Family	Most frequent Family (%)	2nd most frequent Family	Most frequent genus	Most frequent genus (%)	Most frequent species	Most frequent species (%)
282940_A29.report	Hafnia paralvei UUNT_MP29	Hafniaceae	78.04	Enterobacteriaceae	Hafnia	77.02	Hafnia paralvei	75.84
282941_A41.report	Hafnia alvei UUNT_MP41	Hafniaceae	88.39	Morganellaceae	Hafnia	85.85	Hafnia alvei	75.7
