# Supplementary material for: Identification and Characterization of New Hafnia Strains from Common Carp (Cyprinus carpio), Potentially Possessing Probiotic Properties and Plastic Biodegradation Capabilities
Source: Int J Mol Sci. 2025 Jan 28;26(3):1119. doi: 10.3390/ijms26031119 (PMC11817164; doi:10.3390/ijms26031119)
Supplement: Supplementary file 1 [file ijms-26-01119-s001.zip › S2.xlsx]

## Sheet: Hafnia paralvei UUNT_MP29
locus_tag	ftype	length_bp	gene	EC_number	COG	product
282940_A29_00001	CDS	870				hypothetical protein
282940_A29_00002	CDS	2136				hypothetical protein
282940_A29_00003	CDS	2532				hypothetical protein
282940_A29_00004	CDS	2703	clpV1_1		COG0542	Protein ClpV1
282940_A29_00005	CDS	492	hcpA_1		COG3157	Major exported protein
282940_A29_00006	CDS	1695	pal_1			Peptidoglycan-associated lipoprotein
282940_A29_00007	CDS	660				hypothetical protein
282940_A29_00008	CDS	1350				hypothetical protein
282940_A29_00009	CDS	1548				hypothetical protein
282940_A29_00010	CDS	501				hypothetical protein
282940_A29_00011	CDS	741	esaR			Transcriptional activator protein EsaR
282940_A29_00012	CDS	651	esaI	2.3.1.184		Acyl-homoserine-lactone synthase
282940_A29_00013	tRNA	88				tRNA-Ser(tga)
282940_A29_00014	CDS	663	yccA		COG0670	Modulator of FtsH protease YccA
282940_A29_00015	CDS	330	tusE	2.8.1.-	COG2920	Sulfurtransferase TusE
282940_A29_00016	CDS	279	yccX	3.6.1.7	COG1254	Acylphosphatase
282940_A29_00017	CDS	1194	rlmI	2.1.1.191	COG1092	Ribosomal RNA large subunit methyltransferase I
282940_A29_00018	CDS	321	hspQ		COG3785	Heat shock protein HspQ
282940_A29_00019	CDS	417	yccU		COG1832	Uncharacterized protein YccU
282940_A29_00020	CDS	510			COG3110	UPF0319 protein HI_1681
282940_A29_00021	CDS	459	mgsA	4.2.3.3	COG1803	Methylglyoxal synthase
282940_A29_00022	CDS	2034	helD	3.6.4.12	COG0210	DNA helicase IV
282940_A29_00023	CDS	447	yccF		COG3304	Inner membrane protein YccF
282940_A29_00024	CDS	2136	yccS		COG1289	Inner membrane protein YccS
282940_A29_00025	CDS	621	sxy		COG3070	Protein Sxy
282940_A29_00026	CDS	507	sulA		COG5404	Cell division inhibitor SulA
282940_A29_00027	CDS	1056	ompA			Outer membrane protein A
282940_A29_00028	CDS	459	matP		COG3120	Macrodomain Ter protein
282940_A29_00029	CDS	1578	lon_1	3.4.21.53		Lon protease
282940_A29_00030	CDS	519	fabA	4.2.1.59		3-hydroxydecanoyl-[acyl-carrier-protein] dehydratase
282940_A29_00031	CDS	942	ybdO_1			Uncharacterized HTH-type transcriptional regulator YbdO
282940_A29_00032	CDS	168	rmf		COG3130	Ribosome modulation factor
282940_A29_00033	CDS	561	pqiC		COG3009	Intermembrane transport lipoprotein PqiC
282940_A29_00034	CDS	1641	pqiB		COG3008	Intermembrane transport protein PqiB
282940_A29_00035	CDS	1269	pqiA		COG2995	Intermembrane transport protein PqiA
282940_A29_00036	CDS	1908	uup		COG0488	ABC transporter ATP-binding protein uup
282940_A29_00037	CDS	2127	rlmL		COG0116	Ribosomal RNA large subunit methyltransferase K/L
282940_A29_00038	CDS	219	ydfZ_1			Putative selenoprotein YdfZ
282940_A29_00039	CDS	1125	ycbX		COG0633	Uncharacterized protein YcbX
282940_A29_00040	CDS	549	zapC			Cell division protein ZapC
282940_A29_00041	CDS	1011	pyrD	1.3.5.2	COG0167	Dihydroorotate dehydrogenase (quinone)
282940_A29_00042	CDS	2619	pepN	3.4.11.2	COG0308	Aminopeptidase N
282940_A29_00043	CDS	1734				hypothetical protein
282940_A29_00044	CDS	1206	pncB	6.3.4.21	COG1488	Nicotinate phosphoribosyltransferase
282940_A29_00045	CDS	1401	asnS	6.1.1.22	COG0017	Asparagine--tRNA ligase
282940_A29_00046	CDS	1116	ompN_1		COG3203	Outer membrane porin N
282940_A29_00047	CDS	1194	aspC	2.6.1.1	COG1448	Aspartate aminotransferase
282940_A29_00048	CDS	648	gloC	3.1.2.6	COG0491	Hydroxyacylglutathione hydrolase GloC
282940_A29_00049	CDS	495				hypothetical protein
282940_A29_00050	CDS	1827	ycbB	2.-.-.-	COG2989	Probable L,D-transpeptidase YcbB
282940_A29_00051	CDS	4455	mukB		COG3096	Chromosome partition protein MukB
282940_A29_00052	CDS	729	mukE		COG3095	Chromosome partition protein MukE
282940_A29_00053	CDS	1323	mukF		COG3006	Chromosome partition protein MukF
282940_A29_00054	CDS	798	cmoM	2.1.1.-	COG0500	tRNA 5-carboxymethoxyuridine methyltransferase
282940_A29_00055	CDS	771				hypothetical protein
282940_A29_00056	CDS	264				hypothetical protein
282940_A29_00057	CDS	1368		3.5.4.32	COG0402	8-oxoguanine deaminase
282940_A29_00058	CDS	1497	uacT_1		COG2233	Uric acid transporter UacT
282940_A29_00059	CDS	1416	uacT_2		COG2233	Uric acid transporter UacT
282940_A29_00060	CDS	918				hypothetical protein
282940_A29_00061	CDS	756	kdsB	2.7.7.38	COG1212	3-deoxy-manno-octulosonate cytidylyltransferase
282940_A29_00062	CDS	177	ycaR		COG2835	UPF0434 protein YcaR
282940_A29_00063	CDS	3225				hypothetical protein
282940_A29_00064	CDS	459	ndhS_1	1.17.1.5		Nicotinate dehydrogenase small FeS subunit
282940_A29_00065	CDS	207				hypothetical protein
282940_A29_00066	CDS	1248				hypothetical protein
282940_A29_00067	CDS	210	cspB		COG1278	Cold shock-like protein CspB
282940_A29_00068	CDS	210	cspE_1			Cold shock-like protein CspE
282940_A29_00069	CDS	987	lpxK	2.7.1.130	COG1663	Tetraacyldisaccharide 4'-kinase
282940_A29_00070	CDS	1749	msbA	7.5.2.6	COG1132	Lipid A export ATP-binding/permease protein MsbA
282940_A29_00071	CDS	2274				hypothetical protein
282940_A29_00072	CDS	285	ihfB		COG0776	Integration host factor subunit beta
282940_A29_00073	CDS	1680	rpsA		COG0539	30S ribosomal protein S1
282940_A29_00074	CDS	690	cmk	2.7.4.25		Cytidylate kinase
282940_A29_00075	CDS	1281	aroA	2.5.1.19	COG0128	3-phosphoshikimate 1-carboxyvinyltransferase
282940_A29_00076	CDS	1089	serC	2.6.1.52	COG1932	Phosphoserine aminotransferase
282940_A29_00077	CDS	693				hypothetical protein
282940_A29_00078	CDS	1047	ansB	3.5.1.1	COG0252	L-asparaginase 2
282940_A29_00079	CDS	1794	ycaO		COG1944	Ribosomal protein S12 methylthiotransferase accessory factor YcaO
282940_A29_00080	CDS	858	focA		COG2116	Probable formate transporter 1
282940_A29_00081	CDS	2283	pflB	2.3.1.54	COG1882	Formate acetyltransferase 1
282940_A29_00082	CDS	741	pflA	1.97.1.4	COG1180	Pyruvate formate-lyase 1-activating enzyme
282940_A29_00083	CDS	456				hypothetical protein
282940_A29_00084	CDS	1179	ycaD			Uncharacterized MFS-type transporter YcaD
282940_A29_00085	CDS	588	napF_1		COG1145	Ferredoxin-type protein NapF
282940_A29_00086	CDS	615	dmsD		COG3381	Tat proofreading chaperone DmsD
282940_A29_00087	CDS	861	dmsC		COG3302	Anaerobic dimethyl sulfoxide reductase chain C
282940_A29_00088	CDS	501	dmsB_1		COG0437	Anaerobic dimethyl sulfoxide reductase chain B
282940_A29_00089	CDS	153	dmsB_2		COG0437	Anaerobic dimethyl sulfoxide reductase chain B
282940_A29_00090	CDS	2445	dmsA	1.8.5.3	COG0243	Dimethyl sulfoxide reductase DmsA
282940_A29_00091	CDS	1293	serS	6.1.1.11	COG0172	Serine--tRNA ligase
282940_A29_00092	CDS	1344	rarA		COG2256	Replication-associated recombination protein A
282940_A29_00093	CDS	612	lolA		COG2834	Outer-membrane lipoprotein carrier protein
282940_A29_00094	CDS	3753				hypothetical protein
282940_A29_00095	CDS	495	lrp		COG1522	Leucine-responsive regulatory protein
282940_A29_00096	CDS	969	trxB	1.8.1.9	COG0492	Thioredoxin reductase
282940_A29_00097	CDS	1284	rutD	3.5.1.-		Putative aminoacrylate hydrolase RutD
282940_A29_00098	CDS	900	dmlR_1			HTH-type transcriptional regulator DmlR
282940_A29_00099	CDS	1692	cydD		COG4988	ATP-binding/permease protein CydD
282940_A29_00100	CDS	1722			COG1132	Probable ABC transporter ATP-binding/permease protein HI_0664
282940_A29_00101	CDS	732	aat	2.3.2.6	COG2360	Leucyl/phenylalanyl-tRNA--protein transferase
282940_A29_00102	CDS	219	infA		COG0361	Translation initiation factor IF-1
282940_A29_00103	CDS	2277	clpA		COG0542	ATP-dependent Clp protease ATP-binding subunit ClpA
282940_A29_00104	CDS	324	clpS		COG2127	ATP-dependent Clp protease adapter protein ClpS
282940_A29_00105	CDS	222	cspD		COG1278	Cold shock-like protein CspD
282940_A29_00106	CDS	951				hypothetical protein
282940_A29_00107	CDS	1671				hypothetical protein
282940_A29_00108	CDS	900	lysO		COG2431	Lysine exporter LysO
282940_A29_00109	CDS	1653	hcp	1.7.99.1	COG1151	Hydroxylamine reductase
282940_A29_00110	CDS	1005	hcr	1.-.-.-	COG1018	NADH oxidoreductase HCR
282940_A29_00111	CDS	1722	poxB	1.2.5.1	COG0028	Pyruvate dehydrogenase [ubiquinone]
282940_A29_00112	CDS	1053	ltaE	4.1.2.48	COG2008	Low specificity L-threonine aldolase
282940_A29_00113	CDS	1446				hypothetical protein
282940_A29_00114	CDS	1020	auaH	1.1.1.394		Aurachin B dehydrogenase
282940_A29_00115	CDS	858	amiD	3.5.1.28	COG3023	N-acetylmuramoyl-L-alanine amidase AmiD
282940_A29_00116	CDS	321	ybjQ		COG0393	UPF0145 protein YbjQ
282940_A29_00117	CDS	729	artP	3.6.3.-	COG4161	Arginine transport ATP-binding protein ArtP
282940_A29_00118	CDS	732	artI_1		COG0834	Putative ABC transporter arginine-binding protein 2
282940_A29_00119	CDS	717	artQ_1		COG4215	Arginine ABC transporter permease protein ArtQ
282940_A29_00120	CDS	669	artM_1		COG4160	Arginine ABC transporter permease protein ArtM
282940_A29_00121	CDS	732	artJ		COG0834	ABC transporter arginine-binding protein 1
282940_A29_00122	CDS	189				hypothetical protein
282940_A29_00123	CDS	489	ogt_1	2.1.1.63	COG0350	Methylated-DNA--protein-cysteine methyltransferase
282940_A29_00124	CDS	1134	rlmC	2.1.1.189	COG2265	23S rRNA (uracil(747)-C(5))-methyltransferase RlmC
282940_A29_00125	CDS	477	ybjO			Inner membrane protein YbjO
282940_A29_00126	CDS	846	ydcV_1			Inner membrane ABC transporter permease protein YdcV
282940_A29_00127	CDS	963	potH		COG1176	Putrescine transport system permease protein PotH
282940_A29_00128	CDS	1134	potA_1	7.6.2.11	COG3842	Spermidine/putrescine import ATP-binding protein PotA
282940_A29_00129	CDS	1107	potF		COG0687	Putrescine-binding periplasmic protein
282940_A29_00130	CDS	492	ybjN			Uncharacterized protein YbjN
282940_A29_00131	CDS	300				hypothetical protein
282940_A29_00132	CDS	888	rimK	6.3.2.-	COG0189	Ribosomal protein S6--L-glutamate ligase
282940_A29_00133	CDS	723	nfsA	1.-.-.-	COG0778	Oxygen-insensitive NADPH nitroreductase
282940_A29_00134	CDS	306				hypothetical protein
282940_A29_00135	CDS	264	grxA		COG0695	Glutaredoxin 1
282940_A29_00136	CDS	399	ybjM			Inner membrane protein YbjM
282940_A29_00137	CDS	1689	aspT			Aspartate/alanine antiporter
282940_A29_00138	CDS	1245	mdtH_1			Multidrug resistance protein MdtH
282940_A29_00139	CDS	609	ybjG	3.6.1.27	COG0671	Putative undecaprenyl-diphosphatase YbjG
282940_A29_00140	CDS	765	deoR		COG1349	Deoxyribose operon repressor
282940_A29_00141	CDS	1290	sdaC_1		COG0814	Serine transporter
282940_A29_00142	CDS	1368	sdaB	4.3.1.17	COG1760	L-serine dehydratase 2
282940_A29_00143	CDS	1209	dacC	3.4.16.4	COG1686	D-alanyl-D-alanine carboxypeptidase DacC
282940_A29_00144	CDS	1329		1.1.99.3		Gluconate 2-dehydrogenase cytochrome c subunit
282940_A29_00145	CDS	1785		1.1.99.3		Gluconate 2-dehydrogenase flavoprotein
282940_A29_00146	CDS	738		1.1.99.3		Gluconate 2-dehydrogenase subunit 3
282940_A29_00147	CDS	639	rhtC_1		COG1280	Threonine efflux protein
282940_A29_00148	CDS	894	slrP	2.3.2.27	COG4886	E3 ubiquitin-protein ligase SlrP
282940_A29_00149	CDS	822				hypothetical protein
282940_A29_00150	CDS	1197	bacE			Putative bacilysin exporter BacE
282940_A29_00151	CDS	687				hypothetical protein
282940_A29_00152	CDS	837				hypothetical protein
282940_A29_00153	CDS	1182	tsgA_1		COG0477	Protein TsgA
282940_A29_00154	CDS	708	deoD3	2.4.2.1	COG0813	Purine nucleoside phosphorylase DeoD-type
282940_A29_00155	CDS	549	ybcL		COG1881	UPF0098 protein YbcL
282940_A29_00156	CDS	882	rhaR_1			HTH-type transcriptional activator RhaR
282940_A29_00157	CDS	1317	rimO	2.8.4.4	COG0621	Ribosomal protein S12 methylthiotransferase RimO
282940_A29_00158	CDS	156				hypothetical protein
282940_A29_00159	CDS	675				hypothetical protein
282940_A29_00160	CDS	828	yeeZ		COG0451	Protein YeeZ
282940_A29_00161	CDS	900	hisG	2.4.2.17	COG0040	ATP phosphoribosyltransferase
282940_A29_00162	CDS	1353	hisD	1.1.1.23	COG0141	Histidinol dehydrogenase
282940_A29_00163	CDS	1104	hisC_1	2.6.1.9	COG0079	Histidinol-phosphate aminotransferase
282940_A29_00164	CDS	1068	hisB		COG0131	Histidine biosynthesis bifunctional protein HisB
282940_A29_00165	CDS	612	hisH	4.3.2.10	COG0118	Imidazole glycerol phosphate synthase subunit HisH
282940_A29_00166	CDS	738	hisA	5.3.1.16	COG0106	1-(5-phosphoribosyl)-5-[(5-phosphoribosylamino)methylideneamino] imidazole-4-carboxamide isomerase
282940_A29_00167	CDS	777	hisF	4.3.2.10	COG0107	Imidazole glycerol phosphate synthase subunit HisF
282940_A29_00168	CDS	630	hisI	3.5.4.19		Histidine biosynthesis bifunctional protein HisIE
282940_A29_00169	CDS	267	ybiI		COG1734	Uncharacterized protein YbiI
282940_A29_00170	CDS	1176	hipO	3.5.1.32	COG1473	Hippurate hydrolase
282940_A29_00171	CDS	1164	torC		COG3005	Cytochrome c-type protein TorC
282940_A29_00172	CDS	2517	dorA	1.7.2.3	COG0243	Dimethyl sulfoxide/trimethylamine N-oxide reductase
282940_A29_00173	CDS	1179	setB			Sugar efflux transporter B
282940_A29_00174	CDS	744	dgaF_1	4.1.2.14		2-dehydro-3-deoxy-phosphogluconate aldolase
282940_A29_00175	CDS	1125	dgaE_1	4.3.1.29		D-glucosaminate-6-phosphate ammonia lyase
282940_A29_00176	CDS	867	manZ_1		COG3716	PTS system mannose-specific EIID component
282940_A29_00177	CDS	753	agaC_1		COG3715	N-acetylgalactosamine permease IIC component 1
282940_A29_00178	CDS	486	levE_1	2.7.1.202	COG3444	PTS system fructose-specific EIIB component
282940_A29_00179	CDS	441				hypothetical protein
282940_A29_00180	CDS	2835	dgaR			Transcriptional regulatory protein DagR
282940_A29_00181	CDS	384				hypothetical protein
282940_A29_00182	CDS	264	yeiW		COG0727	UPF0153 protein YeiW
282940_A29_00183	CDS	1251	mtr			Tryptophan-specific transport protein
282940_A29_00184	CDS	573	yeiP		COG0231	Elongation factor P-like protein
282940_A29_00185	CDS	1191	uxuA	4.2.1.8	COG1312	Mannonate dehydratase
282940_A29_00186	CDS	1467	por_1	1.1.1.-	COG0246	Polyol:NADP oxidoreductase
282940_A29_00187	CDS	1533	pdeG_1	3.1.4.52		Probable cyclic di-GMP phosphodiesterase PdeG
282940_A29_00188	CDS	744	lutR_1		COG2186	HTH-type transcriptional regulator LutR
282940_A29_00189	CDS	324				hypothetical protein
282940_A29_00190	CDS	987	yeiR	3.6.-.-	COG0523	Zinc-binding GTPase YeiR
282940_A29_00191	CDS	702	lpxT	2.7.4.29	COG0671	Lipid A 1-diphosphate synthase
282940_A29_00192	CDS	585	mepS_1	3.4.-.-	COG0791	Murein DD-endopeptidase MepS/Murein LD-carboxypeptidase
282940_A29_00193	CDS	96				hypothetical protein
282940_A29_00194	CDS	1401	cycA		COG1113	D-serine/D-alanine/glycine transporter
282940_A29_00195	CDS	1152	fepE		COG3765	Ferric enterobactin transport protein FepE
282940_A29_00196	CDS	276			COG1662	IS1 family transposase IS1A
282940_A29_00197	CDS	294			COG1662	IS1 family transposase IS1X2
282940_A29_00198	CDS	915	ybiB		COG0547	Uncharacterized protein YbiB
282940_A29_00199	CDS	2190	dinG	3.6.4.12	COG1199	ATP-dependent DNA helicase DinG
282940_A29_00200	CDS	1200	proV		COG4175	Glycine betaine/proline betaine transport system ATP-binding protein ProV
282940_A29_00201	CDS	1107	ousW		COG4176	Glycine betaine/choline transport system permease protein OusW
282940_A29_00202	CDS	1053	ousX		COG2113	Glycine betaine-binding periplasmic protein OusX
282940_A29_00203	CDS	576				hypothetical protein
282940_A29_00204	CDS	294			COG1662	IS1 family transposase IS1X2
282940_A29_00205	CDS	276			COG1662	IS1 family transposase IS1A
282940_A29_00206	CDS	378				hypothetical protein
282940_A29_00207	CDS	735	yfcS		COG3121	Probable fimbrial chaperone YfcS
282940_A29_00208	CDS	2526	papC_1		COG3188	Outer membrane usher protein PapC
282940_A29_00209	CDS	576	ybgD			Uncharacterized fimbrial-like protein YbgD
282940_A29_00210	CDS	1059	yeeA		COG1289	Inner membrane protein YeeA
282940_A29_00211	CDS	1425	sbcB	3.1.11.1	COG2925	Exodeoxyribonuclease I
282940_A29_00212	CDS	927	rarD_1		COG2962	Protein RarD
282940_A29_00213	CDS	1389	puuP_1		COG0531	Putrescine importer PuuP
282940_A29_00214	CDS	219				hypothetical protein
282940_A29_00215	CDS	1323	davT	2.6.1.48	COG0160	5-aminovalerate aminotransferase DavT
282940_A29_00216	CDS	1419	puuA	6.3.1.11	COG0174	Gamma-glutamylputrescine synthetase PuuA
282940_A29_00217	CDS	783	puuD	3.5.1.94	COG2071	Gamma-glutamyl-gamma-aminobutyrate hydrolase PuuD
282940_A29_00218	CDS	558	puuR			HTH-type transcriptional regulator PuuR
282940_A29_00219	CDS	1497	puuC	1.2.1.5	COG1012	NADP/NAD-dependent aldehyde dehydrogenase PuuC
282940_A29_00220	CDS	1281	puuB	1.4.3.-		Gamma-glutamylputrescine oxidoreductase
282940_A29_00221	CDS	258				hypothetical protein
282940_A29_00222	CDS	1218	mdrP			Na(+), Li(+), K(+)/H(+) antiporter
282940_A29_00223	CDS	408	yohJ		COG1380	UPF0299 membrane protein YohJ
282940_A29_00224	CDS	693	yohK_1		COG1346	Inner membrane protein YohK
282940_A29_00225	CDS	885	cdd	3.5.4.5	COG0295	Cytidine deaminase
282940_A29_00226	CDS	1698	maeA	1.1.1.38	COG0281	NAD-dependent malic enzyme
282940_A29_00227	CDS	747				hypothetical protein
282940_A29_00228	CDS	1011	mglC		COG4211	Galactoside transport system permease protein MglC
282940_A29_00229	CDS	1578	mglA	7.5.2.11	COG1129	Galactose/methyl galactoside import ATP-binding protein MglA
282940_A29_00230	CDS	999	mglB		COG1879	D-galactose-binding periplasmic protein
282940_A29_00231	CDS	996	galS_1		COG1609	HTH-type transcriptional regulator GalS
282940_A29_00232	CDS	1212				hypothetical protein
282940_A29_00233	CDS	663	folE	3.5.4.16	COG0302	GTP cyclohydrolase 1
282940_A29_00234	CDS	1161				hypothetical protein
282940_A29_00235	CDS	975	gltR		COG0583	HTH-type transcriptional regulator GltR
282940_A29_00236	CDS	1125	frmA	1.1.1.284	COG1062	S-(hydroxymethyl)glutathione dehydrogenase
282940_A29_00237	CDS	846	yeiG	3.1.2.12	COG0627	S-formylglutathione hydrolase YeiG
282940_A29_00238	CDS	1239	moeA	2.10.1.1	COG0303	Molybdopterin molybdenumtransferase
282940_A29_00239	CDS	780	moeB	2.7.7.80	COG0476	Molybdopterin-synthase adenylyltransferase
282940_A29_00240	CDS	387			COG0346	Virulence protein STM3117
282940_A29_00241	CDS	822				hypothetical protein
282940_A29_00242	CDS	2550	mdoH	2.4.1.-	COG2943	Glucans biosynthesis glucosyltransferase H
282940_A29_00243	CDS	1569	mdoG		COG3131	Glucans biosynthesis protein G
282940_A29_00244	CDS	333				hypothetical protein
282940_A29_00245	CDS	375				hypothetical protein
282940_A29_00246	CDS	1692	ypdA	2.7.13.3	COG3275	Sensor histidine kinase YpdA
282940_A29_00247	CDS	735	ypdB		COG3279	Transcriptional regulatory protein YpdB
282940_A29_00248	CDS	402	hdeB_1			Acid stress chaperone HdeB
282940_A29_00249	CDS	966	glk	2.7.1.2	COG0837	Glucokinase
282940_A29_00250	CDS	702	ygeA	5.1.1.13		L-aspartate/glutamate-specific racemase
282940_A29_00251	CDS	453				hypothetical protein
282940_A29_00252	CDS	870	allS_1			HTH-type transcriptional activator AllS
282940_A29_00253	CDS	1674	ipdC	4.1.1.74	COG3961	Indole-3-pyruvate decarboxylase
282940_A29_00254	CDS	990	gpr	1.1.1.-	COG0667	L-glyceraldehyde 3-phosphate reductase
282940_A29_00255	CDS	567	maa_1	2.3.1.79	COG0110	Maltose O-acetyltransferase
282940_A29_00256	CDS	426				hypothetical protein
282940_A29_00257	CDS	1302	mntH		COG1914	Divalent metal cation transporter MntH
282940_A29_00258	CDS	1203	nupC		COG1972	Nucleoside permease NupC
282940_A29_00259	tRNA	76				tRNA-Ala(ggc)
282940_A29_00260	tRNA	76				tRNA-Ala(ggc)
282940_A29_00261	CDS	396				hypothetical protein
282940_A29_00262	CDS	213				hypothetical protein
282940_A29_00263	CDS	1416	gltX	6.1.1.17	COG0008	Glutamate--tRNA ligase
282940_A29_00264	tRNA	76				tRNA-Val(tac)
282940_A29_00265	tRNA	76				tRNA-Val(tac)
282940_A29_00266	tRNA	76				tRNA-Val(tac)
282940_A29_00267	tRNA	76				tRNA-Val(tac)
282940_A29_00268	tRNA	76				tRNA-Val(tac)
282940_A29_00269	tRNA	76				tRNA-Lys(ttt)
282940_A29_00270	CDS	672				hypothetical protein
282940_A29_00271	CDS	717				hypothetical protein
282940_A29_00272	CDS	1938				hypothetical protein
282940_A29_00273	CDS	2115	pgaB	3.5.1.-	COG0726	Poly-beta-1,6-N-acetyl-D-glucosamine N-deacetylase
282940_A29_00274	CDS	1278	pgaC	2.4.1.-	COG1215	Poly-beta-1,6-N-acetyl-D-glucosamine synthase
282940_A29_00275	CDS	405				hypothetical protein
282940_A29_00276	CDS	222				hypothetical protein
282940_A29_00277	CDS	2037	ligA	6.5.1.2	COG0272	DNA ligase
282940_A29_00278	CDS	1023	zipA		COG3115	Cell division protein ZipA
282940_A29_00279	CDS	786	cysZ		COG2981	Sulfate transporter CysZ
282940_A29_00280	CDS	969	cysK	2.5.1.47	COG0031	Cysteine synthase A
282940_A29_00281	CDS	258	ptsH		COG1925	Phosphocarrier protein HPr
282940_A29_00282	CDS	1728	ptsI	2.7.3.9	COG1080	Phosphoenolpyruvate-protein phosphotransferase
282940_A29_00283	CDS	510	crr		COG2190	PTS system glucose-specific EIIA component
282940_A29_00284	CDS	570				hypothetical protein
282940_A29_00285	CDS	882	cysM_1	2.5.1.47	COG0031	Cysteine synthase B
282940_A29_00286	CDS	1095	cysA	7.3.2.3	COG1118	Sulfate/thiosulfate import ATP-binding protein CysA
282940_A29_00287	CDS	879	cysW		COG4208	Sulfate transport system permease protein CysW
282940_A29_00288	CDS	840	cysT		COG0555	Sulfate transport system permease protein CysT
282940_A29_00289	CDS	1005	cysP		COG4150	Thiosulfate-binding protein
282940_A29_00290	CDS	900	yfeX_1	1.11.1.-	COG2837	Dye-decolorizing peroxidase YfeX
282940_A29_00291	CDS	585	yfeY			Uncharacterized protein YfeY
282940_A29_00292	CDS	450	yfeZ			Inner membrane protein YfeZ
282940_A29_00293	CDS	426	ypeA	2.3.1.-	COG0456	Acetyltransferase YpeA
282940_A29_00294	CDS	3147	lacZ_1	3.2.1.23		Beta-galactosidase
282940_A29_00295	CDS	873	amiA	3.5.1.28	COG0860	N-acetylmuramoyl-L-alanine amidase AmiA
282940_A29_00296	CDS	918	hemF	1.3.3.3	COG0408	Oxygen-dependent coproporphyrinogen-III oxidase
282940_A29_00297	CDS	456	yaiI		COG1671	UPF0178 protein YaiI
282940_A29_00298	CDS	792				hypothetical protein
282940_A29_00299	CDS	783	yehW		COG1174	Glycine betaine uptake system permease protein YehW
282940_A29_00300	CDS	936	yehX	3.6.3.-	COG1125	Glycine betaine uptake system ATP-binding protein YehX
282940_A29_00301	CDS	1200	yehY		COG1174	Glycine betaine uptake system permease protein YehY
282940_A29_00302	CDS	933	yehZ		COG1732	Glycine betaine-binding protein YehZ
282940_A29_00303	CDS	1086				hypothetical protein
282940_A29_00304	CDS	99				hypothetical protein
282940_A29_00305	CDS	345				hypothetical protein
282940_A29_00306	CDS	636	yohC			Inner membrane protein YohC
282940_A29_00307	CDS	813	nlpA		COG1464	Lipoprotein 28
282940_A29_00308	CDS	159				hypothetical protein
282940_A29_00309	CDS	924	yedI		COG2354	Inner membrane protein YedI
282940_A29_00310	CDS	804	pbpG	3.4.21.-	COG1686	D-alanyl-D-alanine endopeptidase
282940_A29_00311	CDS	789	tam	2.1.1.144	COG4106	Trans-aconitate 2-methyltransferase
282940_A29_00312	CDS	921	eamA		COG0697	Probable amino-acid metabolite efflux pump
282940_A29_00313	CDS	945	dusC	1.3.1.-	COG0042	tRNA-dihydrouridine(16) synthase
282940_A29_00314	CDS	1452	gabR_1		COG1167	HTH-type transcriptional regulatory protein GabR
282940_A29_00315	CDS	429				hypothetical protein
282940_A29_00316	CDS	894	pgrR_1			HTH-type transcriptional regulator PgrR
282940_A29_00317	CDS	537	ywrO_1	1.6.99.-	COG2249	General stress protein 14
282940_A29_00318	CDS	297				hypothetical protein
282940_A29_00319	CDS	2019	uvrB		COG0556	UvrABC system protein B
282940_A29_00320	CDS	534				hypothetical protein
282940_A29_00321	CDS	255				hypothetical protein
282940_A29_00322	CDS	708	bioD1_1	6.3.3.3	COG0132	ATP-dependent dethiobiotin synthetase BioD 1
282940_A29_00323	CDS	768	bioC	2.1.1.197		Malonyl-[acyl-carrier protein] O-methyltransferase
282940_A29_00324	CDS	1158	bioF_1	2.3.1.47	COG0156	8-amino-7-oxononanoate synthase
282940_A29_00325	CDS	1038	bioB	2.8.1.6	COG0502	Biotin synthase
282940_A29_00326	CDS	1290	bioA	2.6.1.62	COG0161	Adenosylmethionine-8-amino-7-oxononanoate aminotransferase
282940_A29_00327	CDS	1764	ggt	3.4.19.13		Glutathione hydrolase proenzyme
282940_A29_00328	CDS	3258	rapA_1	3.6.4.-		RNA polymerase-associated protein RapA
282940_A29_00329	CDS	819	ybhA	3.1.3.74	COG0561	Pyridoxal phosphate phosphatase YbhA
282940_A29_00330	CDS	1059	btuD_1	7.6.2.8		Vitamin B12 import ATP-binding protein BtuD
282940_A29_00331	CDS	690	modB		COG4149	Molybdenum transport system permease protein ModB
282940_A29_00332	CDS	768	modA		COG0725	Molybdate-binding protein ModA
282940_A29_00333	CDS	150	acrZ			Multidrug efflux pump accessory protein AcrZ
282940_A29_00334	CDS	792	modE		COG2005	DNA-binding transcriptional dual regulator ModE
282940_A29_00335	CDS	1467	modF		COG1119	ABC transporter ATP-binding protein ModF
282940_A29_00336	CDS	816				hypothetical protein
282940_A29_00337	CDS	1017	galE	5.1.3.2	COG1087	UDP-glucose 4-epimerase
282940_A29_00338	CDS	1050	galT	2.7.7.12	COG1085	Galactose-1-phosphate uridylyltransferase
282940_A29_00339	CDS	1158	galK	2.7.1.6	COG0153	Galactokinase
282940_A29_00340	CDS	1056	galM	5.1.3.3	COG2017	Aldose 1-epimerase
282940_A29_00341	CDS	426				hypothetical protein
282940_A29_00342	CDS	372				hypothetical protein
282940_A29_00343	CDS	1257				hypothetical protein
282940_A29_00344	CDS	1518	mdtA_1			Multidrug resistance protein MdtA
282940_A29_00345	CDS	3141	cusA		COG3696	Cation efflux system protein CusA
282940_A29_00346	CDS	354				hypothetical protein
282940_A29_00347	CDS	753	gpmA	5.4.2.11	COG0588	2,3-bisphosphoglycerate-dependent phosphoglycerate mutase
282940_A29_00348	CDS	423				hypothetical protein
282940_A29_00349	CDS	1053	aroG	2.5.1.54	COG0722	Phospho-2-dehydro-3-deoxyheptonate aldolase, Phe-sensitive
282940_A29_00350	CDS	963	zitB		COG1230	Zinc transporter ZitB
282940_A29_00351	CDS	1401	patA	2.6.1.82	COG4992	Putrescine aminotransferase
282940_A29_00352	CDS	729	pnuC		COG3201	Nicotinamide riboside transporter PnuC
282940_A29_00353	CDS	1053	nadA	2.5.1.72	COG0379	Quinolinate synthase A
282940_A29_00354	tRNA	76				tRNA-Lys(ttt)
282940_A29_00355	tRNA	76				tRNA-Lys(ttt)
282940_A29_00356	tRNA	76				tRNA-Lys(ttt)
282940_A29_00357	tRNA	76				tRNA-Lys(ttt)
282940_A29_00358	CDS	804	cpoB		COG1729	Cell division coordinator CpoB
282940_A29_00359	CDS	516	pal_2		COG2885	Peptidoglycan-associated lipoprotein
282940_A29_00360	CDS	1293	tolB_1		COG0823	Tol-Pal system protein TolB
282940_A29_00361	CDS	1236				hypothetical protein
282940_A29_00362	CDS	423	tolR		COG0848	Tol-Pal system protein TolR
282940_A29_00363	CDS	684	tolQ_1		COG0811	Tol-Pal system protein TolQ
282940_A29_00364	CDS	396	ybgC	3.1.2.-	COG0824	Acyl-CoA thioester hydrolase YbgC
282940_A29_00365	CDS	294				hypothetical protein
282940_A29_00366	CDS	114	cydX	7.1.1.7	COG4890	Cytochrome bd-I ubiquinol oxidase subunit X
282940_A29_00367	CDS	1140	cydB	7.1.1.7	COG1294	Cytochrome bd-I ubiquinol oxidase subunit 2
282940_A29_00368	CDS	1563	cydA	7.1.1.7	COG1271	Cytochrome bd-I ubiquinol oxidase subunit 1
282940_A29_00369	CDS	870	sucD	6.2.1.5	COG0074	Succinate--CoA ligase [ADP-forming] subunit alpha
282940_A29_00370	CDS	1167	sucC	6.2.1.5	COG0045	Succinate--CoA ligase [ADP-forming] subunit beta
282940_A29_00371	CDS	1215	sucB	2.3.1.61	COG0508	Dihydrolipoyllysine-residue succinyltransferase component of 2-oxoglutarate dehydrogenase complex
282940_A29_00372	CDS	2808	sucA	1.2.4.2	COG0567	2-oxoglutarate dehydrogenase E1 component
282940_A29_00373	CDS	717	sdhB	1.3.5.1	COG0479	Succinate dehydrogenase iron-sulfur subunit
282940_A29_00374	CDS	1782	sdhA	1.3.5.1		Succinate dehydrogenase flavoprotein subunit
282940_A29_00375	CDS	363	sdhD		COG2142	Succinate dehydrogenase hydrophobic membrane anchor subunit
282940_A29_00376	CDS	390	sdhC		COG2009	Succinate dehydrogenase cytochrome b556 subunit
282940_A29_00377	CDS	1284	gltA	2.3.3.16	COG0372	Citrate synthase
282940_A29_00378	CDS	792	nei	3.2.2.-	COG0266	Endonuclease 8
282940_A29_00379	CDS	735	pxpA	3.5.2.9	COG1540	5-oxoprolinase subunit A
282940_A29_00380	CDS	930	pxpC	3.5.2.9	COG1984	5-oxoprolinase subunit C
282940_A29_00381	CDS	657	pxpB	3.5.2.9	COG2049	5-oxoprolinase subunit B
282940_A29_00382	CDS	837	xapA	2.4.2.1	COG0005	Purine nucleoside phosphorylase 2
282940_A29_00383	CDS	1215	tsgA_2		COG0477	Protein TsgA
282940_A29_00384	CDS	936	tfdR			HTH-type transcriptional regulator TdfR
282940_A29_00385	CDS	336				hypothetical protein
282940_A29_00386	CDS	744	ybgI		COG0327	GTP cyclohydrolase 1 type 2 homolog
282940_A29_00387	CDS	984				hypothetical protein
282940_A29_00388	CDS	1431	phrB	4.1.99.3	COG0415	Deoxyribodipyrimidine photo-lyase
282940_A29_00389	CDS	948				hypothetical protein
282940_A29_00390	CDS	201				hypothetical protein
282940_A29_00391	CDS	498				hypothetical protein
282940_A29_00392	CDS	90				hypothetical protein
282940_A29_00393	CDS	1689	kdpA		COG2060	Potassium-transporting ATPase potassium-binding subunit
282940_A29_00394	CDS	2067	kdpB	7.2.2.6	COG2216	Potassium-transporting ATPase ATP-binding subunit
282940_A29_00395	CDS	597	kdpC		COG2156	Potassium-transporting ATPase KdpC subunit
282940_A29_00396	CDS	2691	kdpD	2.7.13.3	COG2205	Sensor protein KdpD
282940_A29_00397	CDS	690	kdpE		COG0745	KDP operon transcriptional regulatory protein KdpE
282940_A29_00398	CDS	321				hypothetical protein
282940_A29_00399	CDS	1647	pgm	5.4.2.2	COG0033	Phosphoglucomutase
282940_A29_00400	CDS	543	seqA		COG3057	Negative modulator of initiation of replication
282940_A29_00401	CDS	771	ybfF	3.1.-.-	COG0596	Esterase YbfF
282940_A29_00402	CDS	276	ybfE			Uncharacterized protein YbfE
282940_A29_00403	CDS	528	fldA		COG0716	Flavodoxin 1
282940_A29_00404	CDS	450	fur		COG0735	Ferric uptake regulation protein
282940_A29_00405	CDS	2673	chb	3.2.1.52		Chitobiase
282940_A29_00406	CDS	330	chiQ			Uncharacterized lipoprotein ChiQ
282940_A29_00407	CDS	1386	chiP			Chitoporin
282940_A29_00408	CDS	1668	glnS	6.1.1.18	COG0008	Glutamine--tRNA ligase
282940_A29_00409	CDS	2040	nagE		COG1263	PTS system N-acetylglucosamine-specific EIICBA component
282940_A29_00410	CDS	801	nagB	3.5.99.6	COG0363	Glucosamine-6-phosphate deaminase
282940_A29_00411	CDS	1152	nagA	3.5.1.25	COG1820	N-acetylglucosamine-6-phosphate deacetylase
282940_A29_00412	CDS	1233	nagC_1		COG1940	N-acetylglucosamine repressor
282940_A29_00413	CDS	753	nagD	3.1.3.5	COG0647	Ribonucleotide monophosphatase NagD
282940_A29_00414	CDS	1668	asnB	6.3.5.4	COG0367	Asparagine synthetase B [glutamine-hydrolyzing]
282940_A29_00415	tRNA	77				tRNA-Met(cat)
282940_A29_00416	tRNA	85				tRNA-Leu(tag)
282940_A29_00417	tRNA	75				tRNA-Gln(ttg)
282940_A29_00418	tRNA	75				tRNA-Gln(ttg)
282940_A29_00419	tRNA	77				tRNA-Met(cat)
282940_A29_00420	tRNA	75				tRNA-Gln(ctg)
282940_A29_00421	tRNA	75				tRNA-Gln(ctg)
282940_A29_00422	CDS	1176	ubiF	1.14.99.60	COG0654	3-demethoxyubiquinol 3-hydroxylase
282940_A29_00423	CDS	1425	miaB	2.8.4.3	COG0621	tRNA-2-methylthio-N(6)-dimethylallyladenosine synthase
282940_A29_00424	CDS	1059	ybeZ		COG1702	PhoH-like protein
282940_A29_00425	CDS	474	ybeY	3.1.-.-	COG0319	Endoribonuclease YbeY
282940_A29_00426	CDS	885	corC		COG4535	Magnesium and cobalt efflux protein CorC
282940_A29_00427	CDS	1524	lnt	2.3.1.269	COG0815	Apolipoprotein N-acyltransferase
282940_A29_00428	CDS	588				hypothetical protein
282940_A29_00429	CDS	915	gltI		COG0834	Glutamate/aspartate import solute-binding protein
282940_A29_00430	CDS	741	gltJ_1		COG0765	Glutamate/aspartate import permease protein GltJ
282940_A29_00431	CDS	675	gltK		COG0765	Glutamate/aspartate import permease protein GltK
282940_A29_00432	CDS	726	glnQ_1	3.6.3.-	COG1126	Glutamine transport ATP-binding protein GlnQ
282940_A29_00433	CDS	951	rihA_1	3.2.-.-	COG1957	Pyrimidine-specific ribonucleoside hydrolase RihA
282940_A29_00434	CDS	933	rihA_2	3.2.-.-	COG1957	Pyrimidine-specific ribonucleoside hydrolase RihA
282940_A29_00435	CDS	483				hypothetical protein
282940_A29_00436	CDS	2583	leuS	6.1.1.4	COG0495	Leucine--tRNA ligase
282940_A29_00437	CDS	738	lptE		COG2980	LPS-assembly lipoprotein LptE
282940_A29_00438	CDS	1035	holA	2.7.7.7	COG1466	DNA polymerase III subunit delta
282940_A29_00439	CDS	663	nadD	2.7.7.18	COG1057	Nicotinate-nucleotide adenylyltransferase
282940_A29_00440	CDS	318	rsfS		COG0799	Ribosomal silencing factor RsfS
282940_A29_00441	CDS	471	rlmH	2.1.1.177	COG1576	Ribosomal RNA large subunit methyltransferase H
282940_A29_00442	CDS	1896	mrdA_1	3.4.16.4	COG0768	Peptidoglycan D,D-transpeptidase MrdA
282940_A29_00443	CDS	1113	mrdB	2.4.1.129	COG0772	Peptidoglycan glycosyltransferase MrdB
282940_A29_00444	CDS	1098	rlpA	4.2.2.-	COG0797	Endolytic peptidoglycan transglycosylase RlpA
282940_A29_00445	CDS	1287	dacA	3.4.16.4	COG1686	D-alanyl-D-alanine carboxypeptidase DacA
282940_A29_00446	CDS	264	ybeD		COG2921	UPF0250 protein YbeD
282940_A29_00447	CDS	672	lipB	2.3.1.181	COG0321	Octanoyltransferase
282940_A29_00448	CDS	966	lipA	2.8.1.8	COG0320	Lipoyl synthase
282940_A29_00449	CDS	198	tatA_1		COG1826	Sec-independent protein translocase protein TatA
282940_A29_00450	CDS	978	cdhR_1		COG4977	HTH-type transcriptional regulator CdhR
282940_A29_00451	CDS	423				hypothetical protein
282940_A29_00452	CDS	324				hypothetical protein
282940_A29_00453	CDS	1035	rhaT		COG0697	L-rhamnose-proton symporter
282940_A29_00454	CDS	1425				hypothetical protein
282940_A29_00455	CDS	453				hypothetical protein
282940_A29_00456	CDS	918	ydhF	1.-.-.-	COG4989	Oxidoreductase YdhF
282940_A29_00457	CDS	861	rhaR_2			HTH-type transcriptional activator RhaR
282940_A29_00458	CDS	822	rhaS_1			HTH-type transcriptional activator RhaS
282940_A29_00459	CDS	1476	rhaB	2.7.1.5		Rhamnulokinase
282940_A29_00460	CDS	1257	rhaA	5.3.1.14	COG4806	L-rhamnose isomerase
282940_A29_00461	CDS	825	rhaD	4.1.2.19	COG0235	Rhamnulose-1-phosphate aldolase
282940_A29_00462	CDS	1149	adhB_1	1.1.1.1		Alcohol dehydrogenase 2
282940_A29_00463	CDS	315	rhaM	5.1.3.32	COG3254	L-rhamnose mutarotase
282940_A29_00464	CDS	615	emtA_1	4.2.2.-	COG0741	Endo-type membrane-bound lytic murein transglycosylase A
282940_A29_00465	CDS	3123	acrF		COG0841	Multidrug export protein AcrF
282940_A29_00466	CDS	1164	acrE			Multidrug export protein AcrE
282940_A29_00467	CDS	615	acrR_1		COG1309	HTH-type transcriptional regulator AcrR
282940_A29_00468	CDS	414	hiuH	3.5.2.17	COG2351	5-hydroxyisourate hydrolase
282940_A29_00469	CDS	396				hypothetical protein
282940_A29_00470	CDS	894	pgrR_2			HTH-type transcriptional regulator PgrR
282940_A29_00471	CDS	1656	lldP		COG1620	L-lactate permease
282940_A29_00472	CDS	792	lldR_1		COG2186	Putative L-lactate dehydrogenase operon regulatory protein
282940_A29_00473	CDS	1146	lldD	1.1.-.-	COG1304	L-lactate dehydrogenase
282940_A29_00474	CDS	1458	yeeO		COG0534	Probable FMN/FAD exporter YeeO
282940_A29_00475	CDS	354	soxS_1			Regulatory protein SoxS
282940_A29_00476	CDS	1098			COG2220	Uncharacterized protein Rv0906
282940_A29_00477	CDS	576	slmA_1			Nucleoid occlusion factor SlmA
282940_A29_00478	CDS	207				hypothetical protein
282940_A29_00479	CDS	198				hypothetical protein
282940_A29_00480	CDS	927	besA	3.1.-.-	COG2819	Ferri-bacillibactin esterase BesA
282940_A29_00481	CDS	2253	fepA		COG4771	Ferrienterobactin receptor
282940_A29_00482	CDS	1194	mgl	4.4.1.11	COG0626	L-methionine gamma-lyase
282940_A29_00483	CDS	1284	yhjV		COG0814	Inner membrane transport protein YhjV
282940_A29_00484	CDS	1533	norR_1			Anaerobic nitric oxide reductase transcription regulator NorR
282940_A29_00485	CDS	408				hypothetical protein
282940_A29_00486	CDS	1287	ynbD		COG0671	Uncharacterized protein YnbD
282940_A29_00487	CDS	1761	ynbC		COG2267	Uncharacterized protein YnbC
282940_A29_00488	CDS	642				hypothetical protein
282940_A29_00489	CDS	918				hypothetical protein
282940_A29_00490	CDS	606	ynbA		COG0558	Inner membrane protein YnbA
282940_A29_00491	CDS	177				hypothetical protein
282940_A29_00492	CDS	309	prfA_1		COG0216	Peptide chain release factor 1
282940_A29_00493	CDS	171				hypothetical protein
282940_A29_00494	CDS	1113	rtcB	6.5.1.-	COG1690	RNA-splicing ligase RtcB
282940_A29_00495	CDS	408				hypothetical protein
282940_A29_00496	CDS	165				hypothetical protein
282940_A29_00497	CDS	177				hypothetical protein
282940_A29_00498	CDS	765				hypothetical protein
282940_A29_00499	CDS	882				hypothetical protein
282940_A29_00500	CDS	1248				hypothetical protein
282940_A29_00501	CDS	663				hypothetical protein
282940_A29_00502	CDS	300				hypothetical protein
282940_A29_00503	CDS	3285				hypothetical protein
282940_A29_00504	CDS	621				hypothetical protein
282940_A29_00505	CDS	525				hypothetical protein
282940_A29_00506	CDS	708				hypothetical protein
282940_A29_00507	CDS	756				hypothetical protein
282940_A29_00508	CDS	357				hypothetical protein
282940_A29_00509	CDS	3075				hypothetical protein
282940_A29_00510	CDS	264				hypothetical protein
282940_A29_00511	CDS	396				hypothetical protein
282940_A29_00512	CDS	738				hypothetical protein
282940_A29_00513	CDS	402				hypothetical protein
282940_A29_00514	CDS	579				hypothetical protein
282940_A29_00515	CDS	276				hypothetical protein
282940_A29_00516	CDS	327				hypothetical protein
282940_A29_00517	CDS	2013	clpP_1	3.4.21.92		ATP-dependent Clp protease proteolytic subunit
282940_A29_00518	CDS	1485				hypothetical protein
282940_A29_00519	CDS	216				hypothetical protein
282940_A29_00520	CDS	2106				hypothetical protein
282940_A29_00521	CDS	498				hypothetical protein
282940_A29_00522	CDS	546				hypothetical protein
282940_A29_00523	CDS	510				hypothetical protein
282940_A29_00524	CDS	615				hypothetical protein
282940_A29_00525	CDS	327				hypothetical protein
282940_A29_00526	CDS	294				hypothetical protein
282940_A29_00527	tRNA	78				tRNA-Ile(tat)
282940_A29_00528	CDS	780				hypothetical protein
282940_A29_00529	CDS	342				Single-stranded DNA-binding protein
282940_A29_00530	CDS	2703				hypothetical protein
282940_A29_00531	CDS	357				hypothetical protein
282940_A29_00532	CDS	621				hypothetical protein
282940_A29_00533	CDS	369				hypothetical protein
282940_A29_00534	CDS	306				hypothetical protein
282940_A29_00535	CDS	792				hypothetical protein
282940_A29_00536	CDS	234				hypothetical protein
282940_A29_00537	CDS	171				hypothetical protein
282940_A29_00538	CDS	1281				hypothetical protein
282940_A29_00539	CDS	624				hypothetical protein
282940_A29_00540	CDS	516				hypothetical protein
282940_A29_00541	CDS	207				hypothetical protein
282940_A29_00542	CDS	972				hypothetical protein
282940_A29_00543	tRNA	74				tRNA-Ile(tat)
282940_A29_00544	CDS	1200	intS_1		COG0582	Prophage integrase IntS
282940_A29_00545	tRNA	77				tRNA-Arg(tct)
282940_A29_00546	CDS	858	folD		COG0190	Bifunctional protein FolD
282940_A29_00547	CDS	1368	gabD1	1.2.1.79	COG1012	Succinate-semialdehyde dehydrogenase [NADP(+)] 1
282940_A29_00548	CDS	213	ybcJ		COG2501	Uncharacterized protein YbcJ
282940_A29_00549	CDS	1386	cysS	6.1.1.16	COG0215	Cysteine--tRNA ligase
282940_A29_00550	CDS	495	ppiB	5.2.1.8	COG0652	Peptidyl-prolyl cis-trans isomerase B
282940_A29_00551	CDS	726	lpxH	3.6.1.54	COG2908	UDP-2,3-diacylglucosamine hydrolase
282940_A29_00552	CDS	747	dnaC		COG1484	DNA replication protein DnaC
282940_A29_00553	CDS	552	dnaT_1			Primosomal protein 1
282940_A29_00554	CDS	525	purE	5.4.99.18	COG0041	N5-carboxyaminoimidazole ribonucleotide mutase
282940_A29_00555	CDS	1071	purK	6.3.4.18	COG0026	N5-carboxyaminoimidazole ribonucleotide synthase
282940_A29_00556	CDS	1419	dgcT	2.7.7.65		Probable diguanylate cyclase DgcT
282940_A29_00557	CDS	2406				hypothetical protein
282940_A29_00558	CDS	687	lolD_1	3.6.3.-	COG1136	Lipoprotein-releasing system ATP-binding protein LolD
282940_A29_00559	CDS	567	tesA	3.1.2.2	COG2755	Thioesterase 1/protease 1/lysophospholipase L1
282940_A29_00560	CDS	774	sadH	1.-.-.-		Putative oxidoreductase SadH
282940_A29_00561	CDS	855	cnoX		COG3118	Chaperedoxin
282940_A29_00562	CDS	1689	hutU	4.2.1.49	COG2987	Urocanate hydratase
282940_A29_00563	CDS	1536	hutH_1	4.3.1.3	COG2986	Histidine ammonia-lyase
282940_A29_00564	CDS	1434	proY_1		COG1113	Proline-specific permease ProY
282940_A29_00565	CDS	723	artM_2		COG1126	Arginine transport ATP-binding protein ArtM
282940_A29_00566	CDS	765	artQ_2		COG0765	Arginine transport system permease protein ArtQ
282940_A29_00567	CDS	771	glnH_1		COG0834	Glutamine-binding periplasmic protein
282940_A29_00568	CDS	228				hypothetical protein
282940_A29_00569	CDS	1305	eno	4.2.1.11	COG0148	Enolase
282940_A29_00570	CDS	1638	pyrG	6.3.4.2	COG0504	CTP synthase
282940_A29_00571	CDS	795	mazG	3.6.1.8	COG1694	Nucleoside triphosphate pyrophosphohydrolase
282940_A29_00572	CDS	2073	paaZ		COG2030	Bifunctional protein PaaZ
282940_A29_00573	CDS	945	paaA	1.14.13.149	COG3396	1,2-phenylacetyl-CoA epoxidase, subunit A
282940_A29_00574	CDS	288	paaB		COG3460	1,2-phenylacetyl-CoA epoxidase, subunit B
282940_A29_00575	CDS	762	paaC		COG3396	1,2-phenylacetyl-CoA epoxidase, subunit C
282940_A29_00576	CDS	510	paaD		COG2151	Putative 1,2-phenylacetyl-CoA epoxidase, subunit D
282940_A29_00577	CDS	1059	paaE	1.-.-.-	COG1018	1,2-phenylacetyl-CoA epoxidase, subunit E
282940_A29_00578	CDS	774	paaF	4.2.1.17	COG1024	2,3-dehydroadipyl-CoA hydratase
282940_A29_00579	CDS	807	paaG	5.3.3.18	COG1024	1,2-epoxyphenylacetyl-CoA isomerase
282940_A29_00580	CDS	1557	paaH	1.1.1.-	COG1250	3-hydroxyadipyl-CoA dehydrogenase
282940_A29_00581	CDS	450	paaI	3.1.2.-	COG2050	Acyl-coenzyme A thioesterase PaaI
282940_A29_00582	CDS	1206	paaJ	2.3.1.174	COG0183	3-oxoadipyl-CoA/3-oxo-5,6-dehydrosuberyl-CoA thiolase
282940_A29_00583	CDS	1305	paaK	6.2.1.30	COG1541	Phenylacetate-coenzyme A ligase
282940_A29_00584	CDS	942	paaX		COG3327	Transcriptional repressor PaaX
282940_A29_00585	CDS	600	caiE			Carnitine operon protein CaiE
282940_A29_00586	CDS	2583	pdeI	3.1.4.52		Probable cyclic di-GMP phosphodiesterase PdeI
282940_A29_00587	CDS	966				hypothetical protein
282940_A29_00588	CDS	2244	relA	2.7.6.5	COG0317	GTP pyrophosphokinase
282940_A29_00589	CDS	1317	rlmD	2.1.1.190	COG2265	23S rRNA (uracil(1939)-C(5))-methyltransferase RlmD
282940_A29_00590	CDS	2742	barA	2.7.13.3	COG0784	Signal transduction histidine-protein kinase BarA
282940_A29_00591	CDS	381	acpS	2.7.8.7	COG0736	Holo-[acyl-carrier-protein] synthase
282940_A29_00592	CDS	732	pdxJ	2.6.99.2	COG0854	Pyridoxine 5'-phosphate synthase
282940_A29_00593	CDS	729	recO		COG1381	DNA repair protein RecO
282940_A29_00594	CDS	906	era_1		COG1159	GTPase Era
282940_A29_00595	CDS	723	rnc	3.1.26.3	COG0571	Ribonuclease 3
282940_A29_00596	CDS	975	lepB	3.4.21.89	COG0681	Signal peptidase I
282940_A29_00597	CDS	1794	lepA	3.6.5.-	COG0481	Elongation factor 4
282940_A29_00598	CDS	465	rseC		COG3086	Protein RseC
282940_A29_00599	CDS	963	rseB		COG3026	Sigma-E factor regulatory protein RseB
282940_A29_00600	CDS	675	rseA		COG3073	Anti-sigma-E factor RseA
282940_A29_00601	CDS	576	rpoE			ECF RNA polymerase sigma-E factor
282940_A29_00602	CDS	1638	nadB	1.4.3.16	COG0029	L-aspartate oxidase
282940_A29_00603	CDS	1380	brnQ_1		COG1114	Branched-chain amino acid transport system 2 carrier protein
282940_A29_00604	CDS	750	yfiC	2.1.1.223	COG4123	tRNA1(Val) (adenine(37)-N6)-methyltransferase
282940_A29_00605	CDS	1329	srmB	3.6.4.13	COG0513	ATP-dependent RNA helicase SrmB
282940_A29_00606	CDS	384	grcA		COG3445	Autonomous glycyl radical cofactor
282940_A29_00607	CDS	696	ung	3.2.2.27	COG0692	Uracil-DNA glycosylase
282940_A29_00608	CDS	588	grpE		COG0576	Protein GrpE
282940_A29_00609	CDS	879	nadK	2.7.1.23	COG0061	NAD kinase
282940_A29_00610	CDS	1662	recN		COG0497	DNA repair protein RecN
282940_A29_00611	CDS	351	bamE		COG2913	Outer membrane protein assembly factor BamE
282940_A29_00612	CDS	285	ratB		COG2914	UPF0125 protein RatB
282940_A29_00613	CDS	435	pasT		COG2867	Persistence and stress-resistance toxin PasT
282940_A29_00614	CDS	522	smpB		COG0691	SsrA-binding protein
282940_A29_00615	tmRNA	364	ssrA			transfer-messenger RNA, SsrA
282940_A29_00616	CDS	312				hypothetical protein
282940_A29_00617	CDS	1242	intA_1		COG0582	Prophage integrase IntA
282940_A29_00618	CDS	348				hypothetical protein
282940_A29_00619	CDS	678				hypothetical protein
282940_A29_00620	CDS	1509				hypothetical protein
282940_A29_00621	CDS	222				hypothetical protein
282940_A29_00622	CDS	1842				hypothetical protein
282940_A29_00623	CDS	1437				hypothetical protein
282940_A29_00624	CDS	4953	recD2	3.6.4.12		ATP-dependent RecD-like DNA helicase
282940_A29_00625	CDS	1179				hypothetical protein
282940_A29_00626	CDS	2046				hypothetical protein
282940_A29_00627	CDS	2790				hypothetical protein
282940_A29_00628	CDS	105				hypothetical protein
282940_A29_00629	CDS	864	era_2			GTPase Era
282940_A29_00630	CDS	825				hypothetical protein
282940_A29_00631	CDS	711				hypothetical protein
282940_A29_00632	CDS	537				hypothetical protein
282940_A29_00633	CDS	438				hypothetical protein
282940_A29_00634	CDS	411				hypothetical protein
282940_A29_00635	CDS	237	ykfF_1			UPF0401 protein YkfF
282940_A29_00636	CDS	459	klcA_1			Antirestriction protein KlcA
282940_A29_00637	CDS	483				hypothetical protein
282940_A29_00638	CDS	201				hypothetical protein
282940_A29_00639	CDS	306	yfjZ_1			Antitoxin YfjZ
282940_A29_00640	CDS	330	ypjF			Toxin YpjF
282940_A29_00641	CDS	1200	intA_2		COG0582	Prophage integrase IntA
282940_A29_00642	CDS	1371				hypothetical protein
282940_A29_00643	CDS	696				hypothetical protein
282940_A29_00644	CDS	297				hypothetical protein
282940_A29_00645	CDS	1482	lyx_1	2.7.1.-	COG1070	L-xylulose/3-keto-L-gulonate kinase
282940_A29_00646	CDS	882	ulaE_1	5.1.3.22	COG3623	L-ribulose-5-phosphate 3-epimerase UlaE
282940_A29_00647	CDS	1047				hypothetical protein
282940_A29_00648	CDS	993	rbsC_1		COG1172	Ribose import permease protein RbsC
282940_A29_00649	CDS	1518	rbsA_1	7.5.2.7	COG1129	Ribose import ATP-binding protein RbsA
282940_A29_00650	CDS	1005	lsrB			Autoinducer 2-binding protein LsrB
282940_A29_00651	CDS	810	srlR_1		COG1349	Glucitol operon repressor
282940_A29_00652	CDS	693	sgbE_1	5.1.3.4	COG0235	L-ribulose-5-phosphate 4-epimerase SgbE
282940_A29_00653	CDS	2967	tibA_1			Adhesin/invasin TibA autotransporter
282940_A29_00654	CDS	342				hypothetical protein
282940_A29_00655	CDS	333	yeaR_1		COG3615	Uncharacterized protein YeaR
282940_A29_00656	CDS	1158				hypothetical protein
282940_A29_00657	CDS	273	rcnR		COG1937	Transcriptional repressor RcnR
282940_A29_00658	CDS	6960				hypothetical protein
282940_A29_00659	CDS	576	rcsB_1			Transcriptional regulatory protein RcsB
282940_A29_00660	CDS	873				hypothetical protein
282940_A29_00661	CDS	495				hypothetical protein
282940_A29_00662	CDS	1194	ybjJ			Inner membrane protein YbjJ
282940_A29_00663	CDS	336				hypothetical protein
282940_A29_00664	CDS	534	ygaP		COG0607	Inner membrane protein YgaP
282940_A29_00665	CDS	309	ygaV		COG0640	Probable HTH-type transcriptional regulator YgaV
282940_A29_00666	CDS	1029				hypothetical protein
282940_A29_00667	CDS	882	cmpR_1			HTH-type transcriptional activator CmpR
282940_A29_00668	CDS	537				hypothetical protein
282940_A29_00669	CDS	1002				hypothetical protein
282940_A29_00670	CDS	264				hypothetical protein
282940_A29_00671	CDS	702	rcsB_2			Transcriptional regulatory protein RcsB
282940_A29_00672	CDS	660				hypothetical protein
282940_A29_00673	CDS	1728				hypothetical protein
282940_A29_00674	CDS	531	mrpA_1		COG3539	Major MR/P fimbria protein
282940_A29_00675	CDS	624				hypothetical protein
282940_A29_00676	CDS	723	papD_1		COG3121	Chaperone protein PapD
282940_A29_00677	CDS	2556	papC_2		COG3188	Outer membrane usher protein PapC
282940_A29_00678	CDS	528	papH_1			PAP fimbrial minor pilin protein
282940_A29_00679	CDS	546	smfA			Fimbria A protein
282940_A29_00680	CDS	1050	cobT	2.4.2.21	COG2038	Nicotinate-nucleotide--dimethylbenzimidazole phosphoribosyltransferase
282940_A29_00681	CDS	549	cobU	2.7.1.156	COG2087	Bifunctional adenosylcobalamin biosynthesis protein CobU
282940_A29_00682	CDS	1545	cobQ			Cobyric acid synthase
282940_A29_00683	CDS	819	cbiO	7.-.-.-	COG1122	Cobalt import ATP-binding protein CbiO
282940_A29_00684	CDS	678	cbiQ		COG0619	Cobalt transport protein CbiQ
282940_A29_00685	CDS	282	cbiN		COG1930	Cobalt transport protein CbiN
282940_A29_00686	CDS	729	cbiM		COG0310	Cobalt transport protein CbiM
282940_A29_00687	CDS	741	cbiL	2.1.1.151	COG2243	Cobalt-precorrin-2 C(20)-methyltransferase
282940_A29_00688	CDS	795	cbiK	4.99.1.3	COG4822	Sirohydrochlorin cobaltochelatase
282940_A29_00689	CDS	828	cbiJ	1.3.1.106	COG2099	Cobalt-precorrin-6A reductase
282940_A29_00690	CDS	741	cbiH	2.1.1.-	COG1010	Probable cobalt-factor III C(17)-methyltransferase
282940_A29_00691	CDS	1110	cbiG_1	3.7.1.12	COG2073	Cobalt-precorrin-5A hydrolase
282940_A29_00692	CDS	774	cbiF	2.1.1.271	COG2875	Cobalt-precorrin-4 C(11)-methyltransferase
282940_A29_00693	CDS	570	cbiT	2.1.1.196	COG2242	Cobalt-precorrin-6B C(15)-methyltransferase (decarboxylating)
282940_A29_00694	CDS	603	cbiE	2.1.1.289	COG2241	Cobalt-precorrin-7 C(5)-methyltransferase
282940_A29_00695	CDS	1164	cbiD	2.1.1.195	COG1903	Cobalt-precorrin-5B C(1)-methyltransferase
282940_A29_00696	CDS	669	cbiC	5.4.99.60	COG2082	Cobalt-precorrin-8 methylmutase
282940_A29_00697	CDS	957	cobD_1		COG1270	Cobalamin biosynthesis protein CobD
282940_A29_00698	CDS	1365	cbiA	6.3.5.11	COG1797	Cobyrinate a,c-diamide synthase
282940_A29_00699	CDS	1080	cobD_2	4.1.1.81	COG0079	Threonine-phosphate decarboxylase
282940_A29_00700	CDS	555	dps	1.16.-.-	COG0783	DNA protection during starvation protein
282940_A29_00701	CDS	822				hypothetical protein
282940_A29_00702	CDS	975	ytfF			Inner membrane protein YtfF
282940_A29_00703	CDS	495				hypothetical protein
282940_A29_00704	CDS	762	ygaZ		COG1296	Inner membrane protein YgaZ
282940_A29_00705	CDS	375				hypothetical protein
282940_A29_00706	CDS	519	mprA		COG1846	Transcriptional repressor MprA
282940_A29_00707	CDS	1458	oprM		COG1538	Outer membrane protein OprM
282940_A29_00708	CDS	1176	emrA		COG1566	Multidrug export protein EmrA
282940_A29_00709	CDS	1536	emrB			Multidrug export protein EmrB
282940_A29_00710	CDS	285				hypothetical protein
282940_A29_00711	CDS	1428	degP	3.4.21.107	COG0265	Periplasmic serine endoprotease DegP
282940_A29_00712	CDS	1512	dgt	3.1.5.1	COG0232	Deoxyguanosinetriphosphate triphosphohydrolase
282940_A29_00713	CDS	702	mtnN	3.2.2.9	COG0775	5'-methylthioadenosine/S-adenosylhomocysteine nucleosidase
282940_A29_00714	CDS	819	btuF_1		COG0614	Vitamin B12-binding protein
282940_A29_00715	CDS	615	yadS		COG2860	UPF0126 inner membrane protein YadS
282940_A29_00716	CDS	753	mngR_1		COG2188	Mannosyl-D-glycerate transport/metabolism system repressor MngR
282940_A29_00717	CDS	1914	mngA		COG1299	PTS system 2-O-alpha-mannosyl-D-glycerate-specific EIIABC component
282940_A29_00718	CDS	2655	mngB	3.2.1.-	COG0383	Mannosylglycerate hydrolase
282940_A29_00719	CDS	429				hypothetical protein
282940_A29_00720	CDS	345	erpA		COG0316	Iron-sulfur cluster insertion protein ErpA
282940_A29_00721	CDS	1437	clcA		COG0038	H(+)/Cl(-) exchange transporter ClcA
282940_A29_00722	CDS	1284	hemL	5.4.3.8	COG0001	Glutamate-1-semialdehyde 2,1-aminomutase
282940_A29_00723	CDS	2058				hypothetical protein
282940_A29_00724	CDS	1953				hypothetical protein
282940_A29_00725	CDS	1281				hypothetical protein
282940_A29_00726	CDS	1128				hypothetical protein
282940_A29_00727	CDS	873				hypothetical protein
282940_A29_00728	CDS	1743				hypothetical protein
282940_A29_00729	CDS	2334	recF_1			DNA replication and repair protein RecF
282940_A29_00730	CDS	666				hypothetical protein
282940_A29_00731	CDS	1233				hypothetical protein
282940_A29_00732	CDS	216				hypothetical protein
282940_A29_00733	CDS	249				hypothetical protein
282940_A29_00734	CDS	537				hypothetical protein
282940_A29_00735	CDS	627				hypothetical protein
282940_A29_00736	CDS	405				hypothetical protein
282940_A29_00737	CDS	1107				hypothetical protein
282940_A29_00738	CDS	2193				hypothetical protein
282940_A29_00739	CDS	267				hypothetical protein
282940_A29_00740	CDS	753				hypothetical protein
282940_A29_00741	CDS	702				hypothetical protein
282940_A29_00742	CDS	276				hypothetical protein
282940_A29_00743	CDS	2766				hypothetical protein
282940_A29_00744	CDS	1563				hypothetical protein
282940_A29_00745	CDS	2529				hypothetical protein
282940_A29_00746	CDS	540				hypothetical protein
282940_A29_00747	CDS	465				hypothetical protein
282940_A29_00748	CDS	2466				hypothetical protein
282940_A29_00749	CDS	606				hypothetical protein
282940_A29_00750	CDS	321				hypothetical protein
282940_A29_00751	CDS	345				hypothetical protein
282940_A29_00752	CDS	438				hypothetical protein
282940_A29_00753	CDS	987				hypothetical protein
282940_A29_00754	CDS	699				hypothetical protein
282940_A29_00755	CDS	324				hypothetical protein
282940_A29_00756	CDS	294				hypothetical protein
282940_A29_00757	CDS	1665				hypothetical protein
282940_A29_00758	CDS	201				hypothetical protein
282940_A29_00759	CDS	633				hypothetical protein
282940_A29_00760	CDS	492				hypothetical protein
282940_A29_00761	CDS	1467				hypothetical protein
282940_A29_00762	CDS	588				hypothetical protein
282940_A29_00763	CDS	342				hypothetical protein
282940_A29_00764	CDS	186				hypothetical protein
282940_A29_00765	CDS	1020				hypothetical protein
282940_A29_00766	CDS	237				hypothetical protein
282940_A29_00767	CDS	423				hypothetical protein
282940_A29_00768	CDS	312				hypothetical protein
282940_A29_00769	CDS	345				hypothetical protein
282940_A29_00770	CDS	978	dnaT_2			Primosomal protein 1
282940_A29_00771	CDS	219				hypothetical protein
282940_A29_00772	CDS	582				hypothetical protein
282940_A29_00773	CDS	153				hypothetical protein
282940_A29_00774	CDS	1014				hypothetical protein
282940_A29_00775	CDS	285				hypothetical protein
282940_A29_00776	CDS	828	recE	3.1.11.-		Exodeoxyribonuclease 8
282940_A29_00777	CDS	948				hypothetical protein
282940_A29_00778	CDS	261				hypothetical protein
282940_A29_00779	CDS	123				hypothetical protein
282940_A29_00780	CDS	657				hypothetical protein
282940_A29_00781	CDS	252				hypothetical protein
282940_A29_00782	CDS	1251	intS_2		COG0582	Prophage integrase IntS
282940_A29_00783	CDS	1578	guaA	6.3.5.2	COG0518	GMP synthase [glutamine-hydrolyzing]
282940_A29_00784	CDS	1467	guaB	1.1.1.205	COG0516	Inosine-5'-monophosphate dehydrogenase
282940_A29_00785	CDS	1377	xseA	3.1.11.6	COG1570	Exodeoxyribonuclease 7 large subunit
282940_A29_00786	CDS	1572	malX_1		COG1263	PTS system maltose-specific EIICB component
282940_A29_00787	CDS	1197	patB_1	4.4.1.13	COG1168	Cystathionine beta-lyase PatB
282940_A29_00788	CDS	222	yfgJ			Uncharacterized protein YfgJ
282940_A29_00789	CDS	957				hypothetical protein
282940_A29_00790	CDS	1488	der		COG1160	GTPase Der
282940_A29_00791	CDS	1179	bamB		COG1520	Outer membrane protein assembly factor BamB
282940_A29_00792	CDS	621			COG2976	UPF0070 protein HI_0370
282940_A29_00793	CDS	1275	hisS	6.1.1.21	COG0124	Histidine--tRNA ligase
282940_A29_00794	CDS	1125	ispG	1.17.7.3	COG0821	4-hydroxy-3-methylbut-2-en-1-yl diphosphate synthase (flavodoxin)
282940_A29_00795	CDS	1005	rodZ		COG1426	Cytoskeleton protein RodZ
282940_A29_00796	CDS	753				hypothetical protein
282940_A29_00797	CDS	1260	rlmN	2.1.1.192	COG0820	Dual-specificity RNA methyltransferase RlmN
282940_A29_00798	CDS	432	ndk	2.7.4.6	COG0105	Nucleoside diphosphate kinase
282940_A29_00799	CDS	2325	pbpC		COG4953	Penicillin-binding protein 1C
282940_A29_00800	CDS	5001	yfhM		COG2373	Alpha-2-macroglobulin
282940_A29_00801	CDS	837				hypothetical protein
282940_A29_00802	CDS	1299	pepB	3.4.11.23	COG0260	Peptidase B
282940_A29_00803	CDS	201	iscX		COG2975	Protein IscX
282940_A29_00804	CDS	336	fdx		COG0633	2Fe-2S ferredoxin
282940_A29_00805	CDS	1851	hscA		COG0443	Chaperone protein HscA
282940_A29_00806	CDS	519	hscB		COG1076	Co-chaperone protein HscB
282940_A29_00807	CDS	324	iscA		COG0316	Iron-binding protein IscA
282940_A29_00808	CDS	387	iscU		COG0822	Iron-sulfur cluster assembly scaffold protein IscU
282940_A29_00809	CDS	1215	iscS	2.8.1.7	COG1104	Cysteine desulfurase IscS
282940_A29_00810	CDS	498	iscR		COG1959	HTH-type transcriptional regulator IscR
282940_A29_00811	CDS	732	trmJ	2.1.1.200	COG0565	tRNA (cytidine/uridine-2'-O-)-methyltransferase TrmJ
282940_A29_00812	CDS	804	suhB	3.1.3.25	COG0483	Inositol-1-monophosphatase
282940_A29_00813	CDS	1011				hypothetical protein
282940_A29_00814	CDS	666				hypothetical protein
282940_A29_00815	CDS	1011				hypothetical protein
282940_A29_00816	CDS	1254	glyA	2.1.2.1	COG0112	Serine hydroxymethyltransferase
282940_A29_00817	CDS	1191	hmp	1.14.12.17	COG1017	Flavohemoprotein
282940_A29_00818	CDS	189				hypothetical protein
282940_A29_00819	CDS	849	yphB_1		COG2017	Uncharacterized protein YphB
282940_A29_00820	CDS	1431	xylE_1			D-xylose-proton symporter
282940_A29_00821	CDS	3270				hypothetical protein
282940_A29_00822	CDS	1245	nagC_2		COG1940	N-acetylglucosamine repressor
282940_A29_00823	CDS	1185	adhB_2	1.1.5.5		Alcohol dehydrogenase (quinone), cytochrome c subunit
282940_A29_00824	CDS	1911				hypothetical protein
282940_A29_00825	CDS	855	gatY	4.1.2.40		D-tagatose-1,6-bisphosphate aldolase subunit GatY
282940_A29_00826	CDS	444	manX_1	2.7.1.191	COG2893	PTS system mannose-specific EIIAB component
282940_A29_00827	CDS	894	manZ_2		COG3716	PTS system mannose-specific EIID component
282940_A29_00828	CDS	792	agaC_2		COG3715	N-acetylgalactosamine permease IIC component 1
282940_A29_00829	CDS	483	sorB	2.7.1.206	COG3444	PTS system sorbose-specific EIIB component
282940_A29_00830	CDS	1194	agaS_1	3.5.99.-	COG2222	D-galactosamine-6-phosphate deaminase AgaS
282940_A29_00831	CDS	1317	kbaZ		COG4573	D-tagatose-1,6-bisphosphate aldolase subunit KbaZ
282940_A29_00832	CDS	774	srlR_2		COG1349	Glucitol operon repressor
282940_A29_00833	CDS	1680				hypothetical protein
282940_A29_00834	CDS	465				hypothetical protein
282940_A29_00835	CDS	1335				hypothetical protein
282940_A29_00836	CDS	447				hypothetical protein
282940_A29_00837	CDS	771	yadH		COG0842	Inner membrane transport permease YadH
282940_A29_00838	CDS	948	yadG		COG1131	Uncharacterized ABC transporter ATP-binding protein YadG
282940_A29_00839	CDS	702	creB		COG0745	Transcriptional regulatory protein CreB
282940_A29_00840	CDS	1437	creC	2.7.13.3	COG0642	Sensor protein CreC
282940_A29_00841	CDS	1413	creD		COG4452	Inner membrane protein CreD
282940_A29_00842	CDS	651	can	4.2.1.1	COG0288	Carbonic anhydrase 2
282940_A29_00843	CDS	357				hypothetical protein
282940_A29_00844	CDS	306	ymdA			Uncharacterized protein YmdA
282940_A29_00845	CDS	537	hpt	2.4.2.8	COG0634	Hypoxanthine phosphoribosyltransferase
282940_A29_00846	CDS	606	drgA			Protein DrgA
282940_A29_00847	CDS	1428	prr_1	1.2.1.19	COG1012	Gamma-aminobutyraldehyde dehydrogenase
282940_A29_00848	CDS	813	ydcV_2			Inner membrane ABC transporter permease protein YdcV
282940_A29_00849	CDS	945	ydcU		COG1176	Inner membrane ABC transporter permease protein YdcU
282940_A29_00850	CDS	1026	potA_2	7.6.2.11	COG3842	Spermidine/putrescine import ATP-binding protein PotA
282940_A29_00851	CDS	1167	ydcS	2.3.1.-		Bifunctional polyhydroxybutyrate synthase / ABC transporter periplasmic binding protein
282940_A29_00852	CDS	1458	prr_2	1.2.1.19	COG1012	Gamma-aminobutyraldehyde dehydrogenase
282940_A29_00853	CDS	915	gltC_1			HTH-type transcriptional regulator GltC
282940_A29_00854	tRNA	77				tRNA-Asp(gtc)
282940_A29_00855	CDS	735	dnaQ	2.7.7.7	COG0847	DNA polymerase III subunit epsilon
282940_A29_00856	CDS	471	rnhA	3.1.26.4	COG0328	Ribonuclease HI
282940_A29_00857	CDS	723				hypothetical protein
282940_A29_00858	CDS	756	gloB	3.1.2.6	COG0491	Hydroxyacylglutathione hydrolase
282940_A29_00859	CDS	1404	mltD	4.2.2.-	COG0741	Membrane-bound lytic murein transglycosylase D
282940_A29_00860	CDS	786				hypothetical protein
282940_A29_00861	tRNA	77				tRNA-Asp(gtc)
282940_A29_00862	rRNA	111				5S ribosomal RNA
282940_A29_00863	CDS	159				hypothetical protein
282940_A29_00864	CDS	999	add_1	3.5.4.4	COG1816	Adenosine deaminase
282940_A29_00865	CDS	525				hypothetical protein
282940_A29_00866	CDS	270				hypothetical protein
282940_A29_00867	CDS	1176	malY		COG1168	Protein MalY
282940_A29_00868	CDS	1596	malX_2		COG1263	PTS system maltose-specific EIICB component
282940_A29_00869	CDS	1032	malI		COG1609	Maltose regulon regulatory protein MalI
282940_A29_00870	CDS	1497	ydgA		COG5339	Protein YdgA
282940_A29_00871	CDS	1176	manA	5.3.1.8	COG1482	Mannose-6-phosphate isomerase
282940_A29_00872	CDS	1401	fumC	4.2.1.2	COG0114	Fumarate hydratase class II
282940_A29_00873	CDS	933	tus			DNA replication terminus site-binding protein
282940_A29_00874	CDS	960	uspE		COG0589	Universal stress protein E
282940_A29_00875	CDS	798	fnr_1		COG0664	Fumarate and nitrate reduction regulatory protein
282940_A29_00876	CDS	2004	rlhA_1		COG0826	23S rRNA 5-hydroxycytidine C2501 synthase
282940_A29_00877	CDS	291				hypothetical protein
282940_A29_00878	CDS	468				hypothetical protein
282940_A29_00879	CDS	1188	sotB		COG2814	Sugar efflux transporter
282940_A29_00880	CDS	1788				hypothetical protein
282940_A29_00881	CDS	615	tehB	2.1.1.265	COG0500	Tellurite methyltransferase
282940_A29_00882	CDS	273				hypothetical protein
282940_A29_00883	CDS	666				hypothetical protein
282940_A29_00884	CDS	492				hypothetical protein
282940_A29_00885	CDS	1440	amn	3.2.2.4	COG0775	AMP nucleosidase
282940_A29_00886	CDS	633	cat	2.3.1.28	COG0110	Chloramphenicol acetyltransferase
282940_A29_00887	CDS	1047	galS_2		COG1609	HTH-type transcriptional regulator GalS
282940_A29_00888	CDS	570	gntK_1	2.7.1.12	COG3265	Thermoresistant gluconokinase
282940_A29_00889	CDS	1329	ttuB_1			Putative tartrate transporter
282940_A29_00890	CDS	765	fabG_1	1.1.1.100		3-oxoacyl-[acyl-carrier-protein] reductase FabG
282940_A29_00891	CDS	417	rbsD_1	5.4.99.62		D-ribose pyranase
282940_A29_00892	CDS	528				hypothetical protein
282940_A29_00893	CDS	963	wzzB		COG3765	Chain length determinant protein
282940_A29_00894	CDS	225				hypothetical protein
282940_A29_00895	CDS	747	ydfG	1.1.1.381	COG4221	NADP-dependent 3-hydroxy acid dehydrogenase YdfG
282940_A29_00896	CDS	369	ynfB			UPF0482 protein YnfB
282940_A29_00897	CDS	273				hypothetical protein
282940_A29_00898	CDS	1491	bmr3			Multidrug resistance protein 3
282940_A29_00899	CDS	1389				hypothetical protein
282940_A29_00900	CDS	1293	clcB		COG0038	Voltage-gated ClC-type chloride channel ClcB
282940_A29_00901	CDS	666	bioD1_2	6.3.3.3	COG0132	ATP-dependent dethiobiotin synthetase BioD 1
282940_A29_00902	CDS	1221	mlc		COG1940	Protein mlc
282940_A29_00903	CDS	906	catM			HTH-type transcriptional regulator CatM
282940_A29_00904	CDS	1284	ynfM			Inner membrane transport protein YnfM
282940_A29_00905	CDS	1392	pntB	7.1.1.1	COG1282	NAD(P) transhydrogenase subunit beta
282940_A29_00906	CDS	1530	pntA	7.1.1.1	COG3288	NAD(P) transhydrogenase subunit alpha
282940_A29_00907	CDS	951	ydgH			Protein YdgH
282940_A29_00908	CDS	132				hypothetical protein
282940_A29_00909	CDS	1392	ydgI		COG0531	Putative arginine/ornithine antiporter
282940_A29_00910	CDS	420				hypothetical protein
282940_A29_00911	CDS	723	folM	1.5.1.50	COG1028	Dihydromonapterin reductase
282940_A29_00912	CDS	714	rstA		COG0745	Transcriptional regulatory protein RstA
282940_A29_00913	CDS	1329	rstB	2.7.13.3		Sensor protein RstB
282940_A29_00914	CDS	1488		3.4.17.19	COG2317	Thermostable carboxypeptidase 1
282940_A29_00915	CDS	1167	esiB			Secretory immunoglobulin A-binding protein EsiB
282940_A29_00916	CDS	636				hypothetical protein
282940_A29_00917	CDS	771	ycgJ	2.1.1.-		Uncharacterized methyltransferase YcgJ
282940_A29_00918	CDS	873				hypothetical protein
282940_A29_00919	CDS	3888				hypothetical protein
282940_A29_00920	CDS	606	azoR	1.7.1.17	COG1182	FMN-dependent NADH-azoreductase
282940_A29_00921	CDS	327				hypothetical protein
282940_A29_00922	CDS	195				hypothetical protein
282940_A29_00923	CDS	2619				hypothetical protein
282940_A29_00924	CDS	993	ldhA	1.1.1.28	COG1052	D-lactate dehydrogenase
282940_A29_00925	CDS	222	glgS			Surface composition regulator
282940_A29_00926	CDS	546		2.3.1.-	COG1670	Acetyltransferase PA3944
282940_A29_00927	CDS	429	hslJ		COG3187	Heat shock protein HslJ
282940_A29_00928	CDS	264				hypothetical protein
282940_A29_00929	CDS	657				hypothetical protein
282940_A29_00930	CDS	3534	nifJ	1.2.7.-	COG0674	Pyruvate-flavodoxin oxidoreductase
282940_A29_00931	CDS	2064		1.18.1.2		Ferredoxin--NADP reductase
282940_A29_00932	CDS	1143	ompN_2		COG3203	Outer membrane porin N
282940_A29_00933	CDS	282				hypothetical protein
282940_A29_00934	CDS	417				hypothetical protein
282940_A29_00935	CDS	375	yabJ_1	3.5.99.10	COG0251	2-iminobutanoate/2-iminopropanoate deaminase
282940_A29_00936	CDS	801	yddE	5.1.-.-	COG0384	Uncharacterized isomerase YddE
282940_A29_00937	CDS	738	dauR_1		COG2964	Transcriptional regulator DauR
282940_A29_00938	CDS	939	ttcA	2.8.1.-	COG0037	tRNA-cytidine(32) 2-sulfurtransferase
282940_A29_00939	CDS	708				hypothetical protein
282940_A29_00940	CDS	390				hypothetical protein
282940_A29_00941	CDS	318				hypothetical protein
282940_A29_00942	CDS	1131	zntB		COG0598	Zinc transport protein ZntB
282940_A29_00943	CDS	420	menI	3.1.2.28	COG2050	1,4-dihydroxy-2-naphthoyl-CoA hydrolase
282940_A29_00944	CDS	3057			COG0247	Uncharacterized protein HI_1163
282940_A29_00945	CDS	1101	ydiK		COG0628	Putative transport protein YdiK
282940_A29_00946	CDS	2376	ppsA	2.7.9.2	COG0574	Phosphoenolpyruvate synthase
282940_A29_00947	CDS	867				hypothetical protein
282940_A29_00948	CDS	348				hypothetical protein
282940_A29_00949	CDS	822	ppsR	2.7.11.33	COG1806	Phosphoenolpyruvate synthase regulatory protein
282940_A29_00950	CDS	1056	aroH	2.5.1.54	COG0722	Phospho-2-dehydro-3-deoxyheptonate aldolase, Trp-sensitive
282940_A29_00951	CDS	1329	chuW	2.1.1.342		Anaerobilin synthase
282940_A29_00952	CDS	525	hutX		COG3721	Intracellular heme transport protein HutX
282940_A29_00953	CDS	618				hypothetical protein
282940_A29_00954	CDS	204				hypothetical protein
282940_A29_00955	CDS	2121	hemR		COG1629	Hemin receptor
282940_A29_00956	CDS	1038	hemS		COG3720	Hemin transport protein HemS
282940_A29_00957	CDS	840	hmuT		COG4558	Hemin-binding periplasmic protein HmuT
282940_A29_00958	CDS	1002	hmuU_1		COG0609	Hemin transport system permease protein HmuU
282940_A29_00959	CDS	822	hmuV	3.6.3.-	COG4559	Hemin import ATP-binding protein HmuV
282940_A29_00960	CDS	1443	selO	2.7.7.-	COG0397	Protein adenylyltransferase SelO
282940_A29_00961	CDS	1017	lplA	6.3.1.20	COG0095	Lipoate-protein ligase A
282940_A29_00962	CDS	465	mepS_2	3.4.-.-	COG0791	Murein DD-endopeptidase MepS/Murein LD-carboxypeptidase
282940_A29_00963	CDS	264				hypothetical protein
282940_A29_00964	CDS	396	arnF			Probable 4-amino-4-deoxy-L-arabinose-phosphoundecaprenol flippase subunit ArnF
282940_A29_00965	CDS	345	arnE			Probable 4-amino-4-deoxy-L-arabinose-phosphoundecaprenol flippase subunit ArnE
282940_A29_00966	CDS	1650	arnT	2.4.2.43		Undecaprenyl phosphate-alpha-4-amino-4-deoxy-L-arabinose arabinosyl transferase
282940_A29_00967	CDS	921	arnD	3.5.1.-		Probable 4-deoxy-4-formamido-L-arabinose-phosphoundecaprenol deformylase ArnD
282940_A29_00968	CDS	1983	arnA			Bifunctional polymyxin resistance protein ArnA
282940_A29_00969	CDS	1017	arnC	2.4.2.53		Undecaprenyl-phosphate 4-deoxy-4-formamido-L-arabinose transferase
282940_A29_00970	CDS	1149	arnB	2.6.1.87		UDP-4-amino-4-deoxy-L-arabinose--oxoglutarate aminotransferase
282940_A29_00971	CDS	771	btuD_2	7.6.2.8	COG4138	Vitamin B12 import ATP-binding protein BtuD
282940_A29_00972	CDS	1041	btuC		COG4139	Vitamin B12 import system permease protein BtuC
282940_A29_00973	CDS	198	dsrB			Protein DsrB
282940_A29_00974	CDS	297	ihfA		COG0776	Integration host factor subunit alpha
282940_A29_00975	CDS	2388	pheT	6.1.1.20	COG0072	Phenylalanine--tRNA ligase beta subunit
282940_A29_00976	CDS	984	pheS	6.1.1.20	COG0016	Phenylalanine--tRNA ligase alpha subunit
282940_A29_00977	CDS	357	rplT		COG0292	50S ribosomal protein L20
282940_A29_00978	CDS	198	rpmI		COG0291	50S ribosomal protein L35
282940_A29_00979	CDS	342	infC		COG0290	Translation initiation factor IF-3
282940_A29_00980	CDS	1938	thrS	6.1.1.3	COG0441	Threonine--tRNA ligase
282940_A29_00981	CDS	1149	ompC_1		COG3203	Outer membrane porin C
282940_A29_00982	CDS	150				hypothetical protein
282940_A29_00983	CDS	204				hypothetical protein
282940_A29_00984	CDS	1059				hypothetical protein
282940_A29_00985	CDS	249	yebV			Uncharacterized protein YebV
282940_A29_00986	CDS	1914	mrdA_2	3.4.16.4	COG0768	Peptidoglycan D,D-transpeptidase MrdA
282940_A29_00987	CDS	390	yhaH		COG3152	Inner membrane protein YhaH
282940_A29_00988	CDS	1590				hypothetical protein
282940_A29_00989	CDS	1020	gsiC		COG0601	Glutathione transport system permease protein GsiC
282940_A29_00990	CDS	813	dppC_1		COG1173	Dipeptide transport system permease protein DppC
282940_A29_00991	CDS	807	cntD	7.2.2.-	COG0444	Metal-staphylopine import system ATP-binding protein CntD
282940_A29_00992	CDS	594	glnQ_2		COG1126	Glutamine transport ATP-binding protein GlnQ
282940_A29_00993	CDS	1137				hypothetical protein
282940_A29_00994	CDS	1284	sdaC_2		COG0814	Serine transporter
282940_A29_00995	CDS	651	emtA_2	4.2.2.-	COG0741	Endo-type membrane-bound lytic murein transglycosylase A
282940_A29_00996	CDS	321				hypothetical protein
282940_A29_00997	CDS	873		2.7.1.-		Probable ketoamine kinase HMPREF0351_12196
282940_A29_00998	CDS	546				hypothetical protein
282940_A29_00999	CDS	711	hxpB	3.1.3.68	COG0637	Hexitol phosphatase B
282940_A29_01000	CDS	543	ydjM		COG1988	Inner membrane protein YdjM
282940_A29_01001	CDS	1392	tcyP		COG1823	L-cystine uptake protein TcyP
282940_A29_01002	CDS	1773			COG0659	Probable sulfate transporter Rv1739c
282940_A29_01003	CDS	546	yciB		COG2917	Probable intracellular septation protein A
282940_A29_01004	CDS	429		3.1.2.-	COG1607	Uncharacterized acyl-CoA thioester hydrolase HI_0827
282940_A29_01005	CDS	672				hypothetical protein
282940_A29_01006	CDS	297	yciI		COG2350	Protein YciI
282940_A29_01007	CDS	492			COG0783	Uncharacterized protein HI_1349
282940_A29_01008	CDS	1461	clsA	2.7.8.-	COG1502	Cardiolipin synthase A
282940_A29_01009	CDS	327	yciU		COG3099	UPF0263 protein YciU
282940_A29_01010	CDS	852				hypothetical protein
282940_A29_01011	CDS	2700	acnA	4.2.1.3	COG1048	Aconitate hydratase A
282940_A29_01012	CDS	522	spy		COG3678	Periplasmic chaperone Spy
282940_A29_01013	CDS	837	kduI	5.3.1.17	COG3717	4-deoxy-L-threo-5-hexosulose-uronate ketol-isomerase
282940_A29_01014	CDS	762	kduD	1.1.1.127		2-dehydro-3-deoxy-D-gluconate 5-dehydrogenase
282940_A29_01015	CDS	738				hypothetical protein
282940_A29_01016	CDS	765			COG1120	Uncharacterized ABC transporter ATP-binding protein HI_1470
282940_A29_01017	CDS	1005			COG0609	Probable ABC transporter permease protein HI_1471
282940_A29_01018	CDS	1080			COG0614	Uncharacterized protein HI_1472
282940_A29_01019	CDS	177				hypothetical protein
282940_A29_01020	CDS	255				hypothetical protein
282940_A29_01021	tRNA	76				tRNA-Thr(tgt)
282940_A29_01022	tRNA	88				tRNA-Ser(tga)
282940_A29_01023	CDS	498				hypothetical protein
282940_A29_01024	CDS	417	yphA		COG2259	Inner membrane protein YphA
282940_A29_01025	CDS	675	marC_1		COG2095	UPF0056 inner membrane protein MarC
282940_A29_01026	CDS	894	yfdC		COG2116	Inner membrane protein YfdC
282940_A29_01027	CDS	279				hypothetical protein
282940_A29_01028	CDS	144				hypothetical protein
282940_A29_01029	CDS	1503	proP_1			Proline/betaine transporter
282940_A29_01030	CDS	573	pal_3			Peptidoglycan-associated lipoprotein
282940_A29_01031	CDS	1227	dgcN	2.7.7.65	COG2199	Diguanylate cyclase DgcN
282940_A29_01032	CDS	585				hypothetical protein
282940_A29_01033	CDS	372	soxS_2			Regulatory protein SoxS
282940_A29_01034	CDS	411				hypothetical protein
282940_A29_01035	CDS	180				hypothetical protein
282940_A29_01036	CDS	345	emrE_1		COG2076	Multidrug transporter EmrE
282940_A29_01037	CDS	933	ybdO_2			Uncharacterized HTH-type transcriptional regulator YbdO
282940_A29_01038	CDS	1452				hypothetical protein
282940_A29_01039	CDS	444				hypothetical protein
282940_A29_01040	CDS	132				hypothetical protein
282940_A29_01041	CDS	906	gltC_2			HTH-type transcriptional regulator GltC
282940_A29_01042	CDS	927				hypothetical protein
282940_A29_01043	CDS	348				hypothetical protein
282940_A29_01044	CDS	579				hypothetical protein
282940_A29_01045	CDS	1269	umuC_1		COG0389	Protein UmuC
282940_A29_01046	CDS	420	umuD_1	3.4.21.-	COG1974	Protein UmuD
282940_A29_01047	CDS	597	cysE_1	2.3.1.30	COG1045	Serine acetyltransferase
282940_A29_01048	CDS	483				hypothetical protein
282940_A29_01049	CDS	540				hypothetical protein
282940_A29_01050	CDS	861	yhaJ_1			HTH-type transcriptional regulator YhaJ
282940_A29_01051	CDS	507	padC	4.1.1.102	COG3479	Phenolic acid decarboxylase PadC
282940_A29_01052	CDS	279				hypothetical protein
282940_A29_01053	CDS	162				hypothetical protein
282940_A29_01054	CDS	459	elaA		COG2153	Protein ElaA
282940_A29_01055	CDS	1254	icd	1.1.1.42	COG0538	Isocitrate dehydrogenase [NADP]
282940_A29_01056	CDS	654	rluE	5.4.99.20	COG1187	Ribosomal large subunit pseudouridine synthase E
282940_A29_01057	CDS	936				hypothetical protein
282940_A29_01058	CDS	468	nudJ	3.6.1.-	COG0494	Phosphatase NudJ
282940_A29_01059	CDS	585				hypothetical protein
282940_A29_01060	CDS	564	sigK		COG1595	ECF RNA polymerase sigma factor SigK
282940_A29_01061	CDS	684				hypothetical protein
282940_A29_01062	CDS	1104	mnmA	2.8.1.13	COG0482	tRNA-specific 2-thiouridylase MnmA
282940_A29_01063	CDS	1059				hypothetical protein
282940_A29_01064	CDS	627	hflD		COG2915	High frequency lysogenization protein HflD
282940_A29_01065	CDS	1371	purB	4.3.2.2	COG0015	Adenylosuccinate lyase
282940_A29_01066	CDS	762	nagR_1		COG2188	HTH-type transcriptional repressor NagR
282940_A29_01067	CDS	402				hypothetical protein
282940_A29_01068	CDS	339				hypothetical protein
282940_A29_01069	CDS	948	kdgK_1	2.7.1.45		2-dehydro-3-deoxygluconokinase
282940_A29_01070	CDS	1041	tri1	3.2.2.19	COG1397	ADP-ribosylarginine hydrolase Tri1
282940_A29_01071	CDS	1251	yegT			Putative nucleoside transporter YegT
282940_A29_01072	CDS	150				hypothetical protein
282940_A29_01073	CDS	750				hypothetical protein
282940_A29_01074	CDS	1779		1.1.99.3		Gluconate 2-dehydrogenase flavoprotein
282940_A29_01075	CDS	1287		1.1.99.3		Gluconate 2-dehydrogenase cytochrome c subunit
282940_A29_01076	CDS	627				hypothetical protein
282940_A29_01077	CDS	672	phoP			Transcriptional regulatory protein PhoP
282940_A29_01078	CDS	1473	phoQ	2.7.13.3	COG0642	Virulence sensor histidine kinase PhoQ
282940_A29_01079	CDS	1122	roxA_1	1.14.11.47	COG2850	50S ribosomal protein L16 3-hydroxylase
282940_A29_01080	CDS	1224	cysH_1	1.8.4.8		Phosphoadenosine phosphosulfate reductase
282940_A29_01081	CDS	636	ybdM		COG1475	Uncharacterized protein YbdM
282940_A29_01082	CDS	840	cobB	2.3.1.286	COG0846	NAD-dependent protein deacylase
282940_A29_01083	CDS	912	nagK	2.7.1.59	COG1940	N-acetyl-D-glucosamine kinase
282940_A29_01084	CDS	1251	lolE		COG4591	Lipoprotein-releasing system transmembrane protein LolE
282940_A29_01085	CDS	720	lolD_2	3.6.3.-	COG1136	Lipoprotein-releasing system ATP-binding protein LolD
282940_A29_01086	CDS	1200	lolC		COG4591	Lipoprotein-releasing system transmembrane protein LolC
282940_A29_01087	CDS	657	rcsA_1			Transcriptional regulatory protein RcsA
282940_A29_01088	CDS	2541				hypothetical protein
282940_A29_01089	CDS	3462	mfd	3.6.4.-	COG1197	Transcription-repair-coupling factor
282940_A29_01090	CDS	540				hypothetical protein
282940_A29_01091	CDS	1305	ndh	1.6.99.3	COG1252	NADH dehydrogenase
282940_A29_01092	CDS	2067	cstA		COG1966	Peptide transporter CstA
282940_A29_01093	CDS	339				hypothetical protein
282940_A29_01094	CDS	132				hypothetical protein
282940_A29_01095	CDS	1578	nhaB		COG3067	Na(+)/H(+) antiporter NhaB
282940_A29_01096	CDS	531	dsbB		COG1495	Disulfide bond formation protein B
282940_A29_01097	CDS	192				hypothetical protein
282940_A29_01098	CDS	432	uspF_1		COG0589	Universal stress protein F
282940_A29_01099	CDS	456				hypothetical protein
282940_A29_01100	CDS	657	ycgM		COG0179	Uncharacterized protein YcgM
282940_A29_01101	CDS	285	ycgL		COG3100	Protein YcgL
282940_A29_01102	CDS	684	minC		COG0850	Septum site-determining protein MinC
282940_A29_01103	CDS	813	minD		COG2894	Septum site-determining protein MinD
282940_A29_01104	CDS	270	minE		COG0851	Cell division topological specificity factor
282940_A29_01105	CDS	1116	rnd	3.1.13.5	COG0349	Ribonuclease D
282940_A29_01106	CDS	1683	fadD	6.2.1.3	COG0318	Long-chain-fatty-acid--CoA ligase
282940_A29_01107	CDS	882	rluF	5.4.99.-	COG1187	Dual-specificity RNA pseudouridine synthase RluF
282940_A29_01108	CDS	612	slp_1		COG3065	Outer membrane protein Slp
282940_A29_01109	CDS	702	tsaB		COG1214	tRNA threonylcarbamoyladenosine biosynthesis protein TsaB
282940_A29_01110	CDS	1920	yoaA	3.6.4.12	COG1199	Probable ATP-dependent DNA helicase YoaA
282940_A29_01111	CDS	318	ydhR	1.-.-.-		Putative monooxygenase YdhR
282940_A29_01112	CDS	345	rutC_1	1.-.-.-		Putative aminoacrylate peracid reductase RutC
282940_A29_01113	CDS	1005	galS_3		COG1609	HTH-type transcriptional regulator GalS
282940_A29_01114	CDS	1452	mleN		COG1757	Malate-2H(+)/Na(+)-lactate antiporter
282940_A29_01115	CDS	1185	patB_2	4.4.1.13	COG1168	Cystathionine beta-lyase PatB
282940_A29_01116	CDS	330	mdtI		COG2076	Spermidine export protein MdtI
282940_A29_01117	CDS	432	mdtJ		COG2076	Spermidine export protein MdtJ
282940_A29_01118	CDS	609	eda		COG0800	KHG/KDPG aldolase
282940_A29_01119	CDS	1815	edd	4.2.1.12	COG0129	Phosphogluconate dehydratase
282940_A29_01120	CDS	696	pgl	3.1.1.31	COG0363	6-phosphogluconolactonase
282940_A29_01121	CDS	1476	zwf	1.1.1.49	COG0364	Glucose-6-phosphate 1-dehydrogenase
282940_A29_01122	CDS	870	hexR		COG1737	HTH-type transcriptional regulator HexR
282940_A29_01123	CDS	1443	pykA	2.7.1.40	COG0469	Pyruvate kinase II
282940_A29_01124	CDS	963	lpxM	2.3.1.243	COG1560	Lipid A biosynthesis myristoyltransferase
282940_A29_01125	CDS	1326	mepM	3.4.24.-	COG0739	Murein DD-endopeptidase MepM
282940_A29_01126	CDS	1011	znuA		COG4531	High-affinity zinc uptake system protein ZnuA
282940_A29_01127	CDS	726	znuC	7.2.2.-	COG1121	Zinc import ATP-binding protein ZnuC
282940_A29_01128	CDS	786	znuB		COG1108	High-affinity zinc uptake system membrane protein ZnuB
282940_A29_01129	CDS	1008	ruvB	3.6.4.12	COG2255	Holliday junction ATP-dependent DNA helicase RuvB
282940_A29_01130	CDS	615	ruvA	3.6.4.12	COG0632	Holliday junction ATP-dependent DNA helicase RuvA
282940_A29_01131	CDS	522	ruvC	3.1.22.4	COG0817	Crossover junction endodeoxyribonuclease RuvC
282940_A29_01132	CDS	747	yebC		COG0217	Probable transcriptional regulatory protein YebC
282940_A29_01133	CDS	435	nudB	3.6.1.67	COG0494	Dihydroneopterin triphosphate diphosphatase
282940_A29_01134	CDS	1791	aspS	6.1.1.12	COG0173	Aspartate--tRNA ligase
282940_A29_01135	CDS	819				hypothetical protein
282940_A29_01136	CDS	396	yecN		COG3788	Inner membrane protein YecN
282940_A29_01137	CDS	90				hypothetical protein
282940_A29_01138	CDS	1362	aroP_1		COG1113	Aromatic amino acid transport protein AroP
282940_A29_01139	CDS	807	cmoA	2.1.3.-	COG0500	Carboxy-S-adenosyl-L-methionine synthase
282940_A29_01140	CDS	972	cmoB	2.5.1.-	COG0500	tRNA U34 carboxymethyltransferase
282940_A29_01141	CDS	756	cutC_1		COG3142	Copper homeostasis protein CutC
282940_A29_01142	CDS	1143	patB_3	4.4.1.13	COG1168	Cystathionine beta-lyase PatB
282940_A29_01143	CDS	564	yecM		COG3102	Protein YecM
282940_A29_01144	CDS	1731	argS	6.1.1.19	COG0018	Arginine--tRNA ligase
282940_A29_01145	CDS	759				hypothetical protein
282940_A29_01146	CDS	1503	murJ		COG0728	Probable lipid II flippase MurJ
282940_A29_01147	CDS	912	yceM	1.-.-.-	COG0673	Putative oxidoreductase YceM
282940_A29_01148	CDS	657	yceH		COG3132	UPF0502 protein YceH
282940_A29_01149	CDS	585	rimJ	2.3.1.267	COG1670	[Ribosomal protein S5]-alanine N-acetyltransferase
282940_A29_01150	CDS	1206	mdtH_2			Multidrug resistance protein MdtH
282940_A29_01151	CDS	564	yceB			Uncharacterized lipoprotein YceB
282940_A29_01152	CDS	579	ycdY		COG3381	Chaperone protein YcdY
282940_A29_01153	CDS	738	ycdX	3.1.3.-	COG1387	Probable phosphatase YcdX
282940_A29_01154	CDS	942	ghrA	1.1.1.79	COG0111	Glyoxylate/hydroxypyruvate reductase A
282940_A29_01155	CDS	1476	dtpA_1		COG3104	Dipeptide and tripeptide permease A
282940_A29_01156	CDS	1197	ynjB		COG4134	Protein YnjB
282940_A29_01157	tRNA	90				tRNA-Ser(gga)
282940_A29_01158	CDS	426	ohrB		COG1764	Organic hydroperoxide resistance protein OhrB
282940_A29_01159	tRNA	90				tRNA-Ser(gga)
282940_A29_01160	CDS	147				hypothetical protein
282940_A29_01161	CDS	477				hypothetical protein
282940_A29_01162	CDS	615	slp_2		COG3065	Outer membrane protein Slp
282940_A29_01163	CDS	1707	dauA		COG0659	C4-dicarboxylic acid transporter DauA
282940_A29_01164	CDS	855	kdsA	2.5.1.55	COG2877	2-dehydro-3-deoxyphosphooctonate aldolase
282940_A29_01165	CDS	810				hypothetical protein
282940_A29_01166	CDS	399	ychQ		COG3094	Protein YchQ
282940_A29_01167	CDS	843	prmC	2.1.1.297	COG2890	Release factor glutamine methyltransferase
282940_A29_01168	CDS	1083	prfA_2		COG0216	Peptide chain release factor RF1
282940_A29_01169	CDS	1278	hemA	1.2.1.70	COG0373	Glutamyl-tRNA reductase
282940_A29_01170	CDS	621	lolB		COG3017	Outer-membrane lipoprotein LolB
282940_A29_01171	CDS	873	ispE	2.7.1.148	COG1947	4-diphosphocytidyl-2-C-methyl-D-erythritol kinase
282940_A29_01172	CDS	948	prs	2.7.6.1	COG0462	Ribose-phosphate pyrophosphokinase
282940_A29_01173	CDS	273				hypothetical protein
282940_A29_01174	CDS	591	pth	3.1.1.29	COG0193	Peptidyl-tRNA hydrolase
282940_A29_01175	CDS	1092	ychF		COG0012	Ribosome-binding ATPase YchF
282940_A29_01176	CDS	951	scrK_1	2.7.1.4	COG0524	Fructokinase
282940_A29_01177	CDS	1356				hypothetical protein
282940_A29_01178	CDS	1428	sacA	3.2.1.26		Sucrose-6-phosphate hydrolase
282940_A29_01179	CDS	1242	rafB_1			Raffinose permease
282940_A29_01180	CDS	996	cytR_1		COG1609	HTH-type transcriptional repressor CytR
282940_A29_01181	CDS	1467	aaxC_1		COG0531	Arginine/agmatine antiporter
282940_A29_01182	CDS	2373	adiA_1	4.1.1.19	COG1982	Biodegradative arginine decarboxylase
282940_A29_01183	CDS	1515	aaxC_2		COG0531	Arginine/agmatine antiporter
282940_A29_01184	CDS	645	zinT		COG3443	Metal-binding protein ZinT
282940_A29_01185	CDS	1539	emrY			Probable multidrug resistance protein EmrY
282940_A29_01186	CDS	1152	emrK		COG1566	Probable multidrug resistance protein EmrK
282940_A29_01187	CDS	144				hypothetical protein
282940_A29_01188	CDS	750	rhaR_3			HTH-type transcriptional activator RhaR
282940_A29_01189	CDS	1236	ydeP		COG0243	Protein YdeP
282940_A29_01190	CDS	297				hypothetical protein
282940_A29_01191	CDS	369	emrE_2		COG2076	Multidrug transporter EmrE
282940_A29_01192	CDS	1269				hypothetical protein
282940_A29_01193	CDS	1320				hypothetical protein
282940_A29_01194	CDS	1119	cbiG_2	3.7.1.12	COG2073	Cobalt-precorrin-5A hydrolase
282940_A29_01195	CDS	357				hypothetical protein
282940_A29_01196	CDS	903	rhaS_2			HTH-type transcriptional activator RhaS
282940_A29_01197	CDS	816	pduF		COG0580	Propanediol diffusion facilitator
282940_A29_01198	CDS	285	pduA_1		COG4577	Propanediol utilization protein PduA
282940_A29_01199	CDS	813	pduB		COG4816	Propanediol utilization protein PduB
282940_A29_01200	CDS	1665	pduC	4.2.1.28	COG4909	Propanediol dehydratase large subunit
282940_A29_01201	CDS	675	pduD_1	4.2.1.28		Propanediol dehydratase medium subunit
282940_A29_01202	CDS	525	pduE_1	4.2.1.28	COG4910	Propanediol dehydratase small subunit
282940_A29_01203	CDS	1836	ddrA_1			Diol dehydratase-reactivating factor alpha subunit
282940_A29_01204	CDS	375				hypothetical protein
282940_A29_01205	CDS	276	pduA_2		COG4577	Propanediol utilization protein PduA
282940_A29_01206	CDS	600				hypothetical protein
282940_A29_01207	CDS	651	pduL	2.3.1.222	COG4869	Phosphate propanoyltransferase
282940_A29_01208	CDS	498				hypothetical protein
282940_A29_01209	CDS	276	eutN		COG4576	Ethanolamine utilization protein EutN
282940_A29_01210	CDS	1020				hypothetical protein
282940_A29_01211	CDS	1389	astD	1.2.1.71		N-succinylglutamate 5-semialdehyde dehydrogenase
282940_A29_01212	CDS	1116	adhE_1		COG1012	Aldehyde-alcohol dehydrogenase
282940_A29_01213	CDS	1392	rsxC_1	7.-.-.-		Ion-translocating oxidoreductase complex subunit C
282940_A29_01214	CDS	558				hypothetical protein
282940_A29_01215	CDS	354	pduU		COG4810	Propanediol utilization protein PduU
282940_A29_01216	CDS	441	pduV		COG4917	Propanediol utilization protein PduV
282940_A29_01217	CDS	1230	pduW	2.7.2.15	COG0282	Probable propionate kinase
282940_A29_01218	CDS	819	nasF	2.1.1.107	COG0007	Uroporphyrinogen-III C-methyltransferase
282940_A29_01219	CDS	186				hypothetical protein
282940_A29_01220	CDS	861	pduX	2.7.1.177	COG4542	L-threonine kinase
282940_A29_01221	CDS	414	tetD_1			Transposon Tn10 TetD protein
282940_A29_01222	CDS	1341	appA			Periplasmic AppA protein
282940_A29_01223	CDS	636				hypothetical protein
282940_A29_01224	CDS	513				hypothetical protein
282940_A29_01225	CDS	894				hypothetical protein
282940_A29_01226	CDS	714				hypothetical protein
282940_A29_01227	CDS	2565				hypothetical protein
282940_A29_01228	CDS	516				hypothetical protein
282940_A29_01229	CDS	543				hypothetical protein
282940_A29_01230	CDS	1251				hypothetical protein
282940_A29_01231	CDS	357				hypothetical protein
282940_A29_01232	CDS	588				hypothetical protein
282940_A29_01233	CDS	492				hypothetical protein
282940_A29_01234	CDS	738				hypothetical protein
282940_A29_01235	CDS	840				hypothetical protein
282940_A29_01236	CDS	873				hypothetical protein
282940_A29_01237	CDS	1281				hypothetical protein
282940_A29_01238	CDS	1113				hypothetical protein
282940_A29_01239	CDS	504				hypothetical protein
282940_A29_01240	CDS	1404	sctC_1			Type 3 secretion system secretin
282940_A29_01241	CDS	822				hypothetical protein
282940_A29_01242	CDS	438				hypothetical protein
282940_A29_01243	CDS	237				hypothetical protein
282940_A29_01244	CDS	591				hypothetical protein
282940_A29_01245	CDS	282				hypothetical protein
282940_A29_01246	CDS	165				hypothetical protein
282940_A29_01247	CDS	255	rcsB_3			Transcriptional regulatory protein RcsB
282940_A29_01248	CDS	663				hypothetical protein
282940_A29_01249	CDS	438				hypothetical protein
282940_A29_01250	CDS	1992	lip-1_1	3.1.1.3		Lipase 1
282940_A29_01251	CDS	2016	lip-1_2	3.1.1.3		Lipase 1
282940_A29_01252	CDS	1062				hypothetical protein
282940_A29_01253	CDS	639		3.1.3.-	COG0637	Phosphorylated carbohydrates phosphatase TM_1254
282940_A29_01254	CDS	639				hypothetical protein
282940_A29_01255	CDS	738	tagH	7.5.2.4	COG1134	Teichoic acids export ATP-binding protein TagH
282940_A29_01256	CDS	816	tagG		COG1682	Teichoic acid translocation permease protein TagG
282940_A29_01257	CDS	1017				hypothetical protein
282940_A29_01258	CDS	501				hypothetical protein
282940_A29_01259	CDS	1740				hypothetical protein
282940_A29_01260	CDS	756				hypothetical protein
282940_A29_01261	CDS	336				hypothetical protein
282940_A29_01262	CDS	462	rfaH_1			Transcription antitermination protein RfaH
282940_A29_01263	CDS	1761	bpaC			Autotransporter adhesin BpaC
282940_A29_01264	CDS	1491	mqo	1.1.5.4		malate:quinone oxidoreductase
282940_A29_01265	CDS	1314		1.1.99.3		Gluconate 2-dehydrogenase cytochrome c subunit
282940_A29_01266	CDS	1773		1.1.99.3		Gluconate 2-dehydrogenase flavoprotein
282940_A29_01267	CDS	714				hypothetical protein
282940_A29_01268	CDS	636	nicS			HTH-type transcriptional repressor NicS
282940_A29_01269	CDS	1014			COG2239	Magnesium transporter MgtE
282940_A29_01270	CDS	558				hypothetical protein
282940_A29_01271	CDS	1470	smvA			Methyl viologen resistance protein SmvA
282940_A29_01272	CDS	519				hypothetical protein
282940_A29_01273	CDS	345				hypothetical protein
282940_A29_01274	CDS	576				hypothetical protein
282940_A29_01275	CDS	1110	chaA		COG0387	Sodium-potassium/proton antiporter ChaA
282940_A29_01276	CDS	843				hypothetical protein
282940_A29_01277	CDS	789	phoH		COG1702	Protein PhoH
282940_A29_01278	CDS	234				hypothetical protein
282940_A29_01279	CDS	393	nsrR_1			HTH-type transcriptional repressor NsrR
282940_A29_01280	CDS	645	cheZ	3.1.3.-	COG3143	Protein phosphatase CheZ
282940_A29_01281	CDS	390	cheY		COG0784	Chemotaxis protein CheY
282940_A29_01282	CDS	1053	cheB	3.1.1.61	COG2201	Protein-glutamate methylesterase/protein-glutamine glutaminase
282940_A29_01283	CDS	876	cheR	2.1.1.80		Chemotaxis protein methyltransferase
282940_A29_01284	CDS	1632	tap_1		COG0840	Methyl-accepting chemotaxis protein IV
282940_A29_01285	CDS	1668	tsr		COG0840	Methyl-accepting chemotaxis protein I
282940_A29_01286	CDS	810	hisP		COG4598	Histidine transport ATP-binding protein HisP
282940_A29_01287	CDS	717	hisM		COG4160	Histidine transport system permease protein HisM
282940_A29_01288	CDS	687	hisQ		COG4215	Histidine transport system permease protein HisQ
282940_A29_01289	CDS	783	argT		COG0834	Lysine/arginine/ornithine-binding periplasmic protein
282940_A29_01290	CDS	582	ubiX_1	2.5.1.129	COG0163	Flavin prenyltransferase UbiX
282940_A29_01291	CDS	381				hypothetical protein
282940_A29_01292	CDS	1518	purF	2.4.2.14	COG0034	Amidophosphoribosyltransferase
282940_A29_01293	CDS	516	cvpA		COG1286	Colicin V production protein
282940_A29_01294	CDS	798	dedD			Cell division protein DedD
282940_A29_01295	CDS	1293	folC	6.3.2.12	COG0285	Dihydrofolate synthase/folylpolyglutamate synthase
282940_A29_01296	CDS	147				hypothetical protein
282940_A29_01297	CDS	909	accD	2.1.3.15	COG0777	Acetyl-coenzyme A carboxylase carboxyl transferase subunit beta
282940_A29_01298	CDS	675	dedA		COG0586	Protein DedA
282940_A29_01299	CDS	858	truA	5.4.99.12	COG0101	tRNA pseudouridine synthase A
282940_A29_01300	CDS	1011	usg		COG0136	USG-1 protein
282940_A29_01301	CDS	1128	pdxB	1.1.1.290	COG0111	Erythronate-4-phosphate dehydrogenase
282940_A29_01302	CDS	777	nimR			HTH-type transcriptional regulator NimR
282940_A29_01303	CDS	930				hypothetical protein
282940_A29_01304	CDS	174				hypothetical protein
282940_A29_01305	CDS	525	stoA		COG0526	Sporulation thiol-disulfide oxidoreductase A
282940_A29_01306	CDS	744				hypothetical protein
282940_A29_01307	CDS	2028	dsbD_1	1.8.1.8		Thiol:disulfide interchange protein DsbD
282940_A29_01308	CDS	381				hypothetical protein
282940_A29_01309	CDS	366				hypothetical protein
282940_A29_01310	CDS	432	asr			Acid shock protein
282940_A29_01311	CDS	132				hypothetical protein
282940_A29_01312	CDS	399	yycE			Uncharacterized protein YycE
282940_A29_01313	CDS	222	ygdR_1			Uncharacterized lipoprotein YgdR
282940_A29_01314	CDS	1215	fabB	2.3.1.41	COG0304	3-oxoacyl-[acyl-carrier-protein] synthase 1
282940_A29_01315	CDS	2019	mnmC		COG0665	tRNA 5-methylaminomethyl-2-thiouridine biosynthesis bifunctional protein MnmC
282940_A29_01316	CDS	351				hypothetical protein
282940_A29_01317	CDS	279				hypothetical protein
282940_A29_01318	CDS	555	epmC	1.14.-.-	COG3101	Elongation factor P hydroxylase
282940_A29_01319	CDS	813	yfcA		COG0730	Probable membrane transporter protein YfcA
282940_A29_01320	CDS	738	racX	5.1.1.10	COG1794	Broad specificity amino-acid racemase RacX
282940_A29_01321	CDS	897	yjiE_1			HTH-type transcriptional regulator YjiE
282940_A29_01322	CDS	1164	iadA	3.4.19.-		Isoaspartyl dipeptidase
282940_A29_01323	CDS	465	yjiG		COG0700	Inner membrane protein YjiG
282940_A29_01324	CDS	681				hypothetical protein
282940_A29_01325	CDS	123				hypothetical protein
282940_A29_01326	CDS	837	mepA_1	3.4.24.-	COG3770	Penicillin-insensitive murein endopeptidase
282940_A29_01327	CDS	1086	aroC	4.2.3.5	COG0082	Chorismate synthase
282940_A29_01328	CDS	933	prmB	2.1.1.298	COG2890	50S ribosomal protein L3 glutamine methyltransferase
282940_A29_01329	CDS	543	mutS2	3.1.-.-		Endonuclease MutS2
282940_A29_01330	CDS	483	sixA	3.1.3.-	COG2062	Phosphohistidine phosphatase SixA
282940_A29_01331	CDS	2148	fadJ		COG1024	Fatty acid oxidation complex subunit alpha
282940_A29_01332	CDS	1329	fadI	2.3.1.16	COG0183	3-ketoacyl-CoA thiolase FadI
282940_A29_01333	CDS	297	yiiS		COG3691	UPF0381 protein YiiS
282940_A29_01334	CDS	1326	fadL		COG2067	Long-chain fatty acid transport protein
282940_A29_01335	CDS	759	mlaA		COG2853	Intermembrane phospholipid transport system lipoprotein MlaA
282940_A29_01336	CDS	1212				hypothetical protein
282940_A29_01337	CDS	483	ccmH		COG3088	Cytochrome c-type biogenesis protein CcmH
282940_A29_01338	CDS	552	dsbE		COG0526	Thiol:disulfide interchange protein DsbE
282940_A29_01339	CDS	1974	ccmF		COG1138	Cytochrome c-type biogenesis protein CcmF
282940_A29_01340	CDS	507	ccmE		COG2332	Cytochrome c-type biogenesis protein CcmE
282940_A29_01341	CDS	240	ccmD		COG3114	Heme exporter protein D
282940_A29_01342	CDS	756	ccmC		COG0755	Heme exporter protein C
282940_A29_01343	CDS	660	ccmB		COG2386	Heme exporter protein B
282940_A29_01344	CDS	621	ccmA	7.6.2.5	COG4133	Cytochrome c biogenesis ATP-binding export protein CcmA
282940_A29_01345	CDS	1689	hutH_2	4.3.1.3		Histidine ammonia-lyase
282940_A29_01346	CDS	1572	urdA	1.3.99.33	COG1053	Urocanate reductase
282940_A29_01347	CDS	429				hypothetical protein
282940_A29_01348	CDS	1656				hypothetical protein
282940_A29_01349	CDS	1452	norR_2			Anaerobic nitric oxide reductase transcription regulator NorR
282940_A29_01350	tRNA	75				tRNA-Arg(cct)
282940_A29_01351	CDS	5514				hypothetical protein
282940_A29_01352	CDS	144				hypothetical protein
282940_A29_01353	CDS	210				hypothetical protein
282940_A29_01354	CDS	480				IS3 family transposase ISLad1
282940_A29_01355	CDS	678				hypothetical protein
282940_A29_01356	CDS	459				hypothetical protein
282940_A29_01357	tRNA	82				tRNA-Glu(ttc)
282940_A29_01358	CDS	459				hypothetical protein
282940_A29_01359	CDS	480				hypothetical protein
282940_A29_01360	CDS	768				hypothetical protein
282940_A29_01361	CDS	909	murQ	4.2.1.126	COG2103	N-acetylmuramic acid 6-phosphate etherase
282940_A29_01362	CDS	1452	murP		COG2190	PTS system N-acetylmuramic acid-specific EIIBC component
282940_A29_01363	CDS	1455	clsC	2.7.8.-	COG1502	Cardiolipin synthase C
282940_A29_01364	CDS	636	leuE		COG1280	Leucine efflux protein
282940_A29_01365	CDS	354	tetD_2			Transposon Tn10 TetD protein
282940_A29_01366	CDS	513	eco			Ecotin
282940_A29_01367	CDS	1569	ybiT		COG0488	Uncharacterized ABC transporter ATP-binding protein YbiT
282940_A29_01368	CDS	1869	nfdA	3.5.1.91		N-substituted formamide deformylase
282940_A29_01369	CDS	543				hypothetical protein
282940_A29_01370	CDS	642				hypothetical protein
282940_A29_01371	CDS	909	yhaJ_2			HTH-type transcriptional regulator YhaJ
282940_A29_01372	CDS	909	pgrR_3			HTH-type transcriptional regulator PgrR
282940_A29_01373	CDS	759	fabG_2	1.1.1.100		3-oxoacyl-[acyl-carrier-protein] reductase FabG
282940_A29_01374	CDS	1647	tap_2		COG0840	Methyl-accepting chemotaxis protein IV
282940_A29_01375	CDS	843				hypothetical protein
282940_A29_01376	CDS	465				hypothetical protein
282940_A29_01377	CDS	2280	maeB	1.1.1.40	COG0280	NADP-dependent malic enzyme
282940_A29_01378	CDS	570	nudK	3.6.1.-		GDP-mannose pyrophosphatase NudK
282940_A29_01379	CDS	204				hypothetical protein
282940_A29_01380	CDS	630	napC		COG3005	Cytochrome c-type protein NapC
282940_A29_01381	CDS	462	napB		COG3043	Periplasmic nitrate reductase, electron transfer subunit
282940_A29_01382	CDS	867	napH		COG0348	Ferredoxin-type protein NapH
282940_A29_01383	CDS	753	napG		COG1145	Ferredoxin-type protein NapG
282940_A29_01384	CDS	2493	napA	1.9.6.1	COG0243	Periplasmic nitrate reductase
282940_A29_01385	CDS	267	napD		COG3062	Chaperone NapD
282940_A29_01386	CDS	525	napF_2		COG1145	Ferredoxin-type protein NapF
282940_A29_01387	CDS	1683	narQ	2.7.13.3		Nitrate/nitrite sensor protein NarQ
282940_A29_01388	CDS	633	narL_1		COG2197	Nitrate/nitrite response regulator protein NarL
282940_A29_01389	CDS	276				hypothetical protein
282940_A29_01390	CDS	570	lpfA_1			Probable major fimbrial subunit LpfA
282940_A29_01391	CDS	693	yraI_1			Probable fimbrial chaperone YraI
282940_A29_01392	CDS	2565	yraJ		COG3188	Outer membrane usher protein YraJ
282940_A29_01393	CDS	1176				hypothetical protein
282940_A29_01394	CDS	3147	acrB_1		COG0841	Multidrug efflux pump subunit AcrB
282940_A29_01395	CDS	387	yffB		COG1393	Protein YffB
282940_A29_01396	CDS	1131	dapE_1	3.5.1.18	COG0624	Succinyl-diaminopimelate desuccinylase
282940_A29_01397	CDS	666				hypothetical protein
282940_A29_01398	CDS	186				hypothetical protein
282940_A29_01399	CDS	687				hypothetical protein
282940_A29_01400	CDS	2790				hypothetical protein
282940_A29_01401	CDS	1974	tmcA	2.3.1.193	COG1444	tRNA(Met) cytidine acetyltransferase TmcA
282940_A29_01402	CDS	879				hypothetical protein
282940_A29_01403	CDS	714	purC	6.3.2.6	COG0152	Phosphoribosylaminoimidazole-succinocarboxamide synthase
282940_A29_01404	CDS	1044	bamC		COG3317	Outer membrane protein assembly factor BamC
282940_A29_01405	CDS	882	dapA_1	4.3.3.7	COG0329	4-hydroxy-tetrahydrodipicolinate synthase
282940_A29_01406	CDS	573	gcvR		COG2716	Glycine cleavage system transcriptional repressor
282940_A29_01407	CDS	471	bcp	1.11.1.15	COG1225	Peroxiredoxin Bcp
282940_A29_01408	CDS	1065				hypothetical protein
282940_A29_01409	CDS	1485	bepA	3.4.-.-	COG4783	Beta-barrel assembly-enhancing protease
282940_A29_01410	CDS	357	yfgD		COG1393	Uncharacterized protein YfgD
282940_A29_01411	CDS	594				hypothetical protein
282940_A29_01412	CDS	870				hypothetical protein
282940_A29_01413	CDS	2049				hypothetical protein
282940_A29_01414	CDS	1560				hypothetical protein
282940_A29_01415	CDS	816	rhaR_4			HTH-type transcriptional activator RhaR
282940_A29_01416	CDS	837				hypothetical protein
282940_A29_01417	CDS	798				hypothetical protein
282940_A29_01418	CDS	813	pstB_1	7.3.2.1	COG1117	Phosphate import ATP-binding protein PstB
282940_A29_01419	CDS	1674				hypothetical protein
282940_A29_01420	CDS	2205				hypothetical protein
282940_A29_01421	CDS	2067	ppk	2.7.4.1	COG0855	Polyphosphate kinase
282940_A29_01422	CDS	1524	ppx	3.6.1.11	COG0248	Exopolyphosphatase
282940_A29_01423	CDS	471				hypothetical protein
282940_A29_01424	CDS	423				hypothetical protein
282940_A29_01425	CDS	957	pstS_1		COG0226	Phosphate-binding protein PstS
282940_A29_01426	CDS	1350	phoR	2.7.13.3		Phosphate regulon sensor protein PhoR
282940_A29_01427	CDS	690	phoB		COG0745	Phosphate regulon transcriptional regulatory protein PhoB
282940_A29_01428	CDS	1260	sbcD		COG0420	Nuclease SbcCD subunit D
282940_A29_01429	CDS	3687	smc			Chromosome partition protein Smc
282940_A29_01430	CDS	357				hypothetical protein
282940_A29_01431	CDS	324	fryB_1	2.7.1.202	COG1445	PTS system fructose-like EIIB component 1
282940_A29_01432	CDS	1257	fryC		COG1299	Fructose-like permease IIC component 1
282940_A29_01433	CDS	1110	ypdF	3.4.11.-	COG0006	Aminopeptidase YpdF
282940_A29_01434	CDS	1044	ypdE	3.4.11.-	COG1363	Aminopeptidase YpdE
282940_A29_01435	CDS	2496	fryA_1		COG1080	Multiphosphoryl transfer protein 1
282940_A29_01436	CDS	882	rhaR_5			HTH-type transcriptional activator RhaR
282940_A29_01437	CDS	483	sbmC		COG3449	DNA gyrase inhibitor
282940_A29_01438	CDS	549				hypothetical protein
282940_A29_01439	CDS	1326	proP_2			Proline/betaine transporter
282940_A29_01440	CDS	906	mak	2.7.1.4	COG1940	Fructokinase
282940_A29_01441	CDS	912	rdgC		COG2974	Recombination-associated protein RdgC
282940_A29_01442	CDS	612				hypothetical protein
282940_A29_01443	CDS	1152	fucO_1	1.1.1.77	COG1454	Lactaldehyde reductase
282940_A29_01444	CDS	900	yjhH	4.1.2.28	COG0329	Probable 2-dehydro-3-deoxy-D-pentonate aldolase YjhH
282940_A29_01445	CDS	1134		4.2.1.156	COG4948	L-talarate/galactarate dehydratase
282940_A29_01446	CDS	996	pld1	1.1.1.107		Pyridoxal 4-dehydrogenase
282940_A29_01447	CDS	1356	gatC		COG3775	PTS system galactitol-specific EIIC component
282940_A29_01448	CDS	855				hypothetical protein
282940_A29_01449	CDS	288	ppnP	2.4.2.1	COG3123	Pyrimidine/purine nucleoside phosphorylase
282940_A29_01450	CDS	954	yajO_1	1.1.-.-	COG0667	1-deoxyxylulose-5-phosphate synthase YajO
282940_A29_01451	CDS	1290	mdtA_2			Multidrug resistance protein MdtA
282940_A29_01452	CDS	3150	mdtB			Multidrug resistance protein MdtB
282940_A29_01453	CDS	3099	mdtC			Multidrug resistance protein MdtC
282940_A29_01454	CDS	1425	mdtD			Putative multidrug resistance protein MdtD
282940_A29_01455	CDS	1383	baeS	2.7.13.3	COG0642	Signal transduction histidine-protein kinase BaeS
282940_A29_01456	CDS	726	baeR		COG0745	Transcriptional regulatory protein BaeR
282940_A29_01457	CDS	342			COG3422	UPF0339 protein SO_3888
282940_A29_01458	CDS	1374	rlhA_2		COG0826	23S rRNA 5-hydroxycytidine C2501 synthase
282940_A29_01459	CDS	900	yegS	2.7.1.-	COG1597	Probable lipid kinase YegS
282940_A29_01460	CDS	1215	rspA	4.2.1.-	COG4948	D-galactonate dehydratase family member RspA
282940_A29_01461	CDS	1020	rspB	1.1.1.-	COG1063	Starvation-sensing protein RspB
282940_A29_01462	CDS	1284	exuT_1			Hexuronate transporter
282940_A29_01463	CDS	1566	xylP_1			Isoprimeverose transporter
282940_A29_01464	CDS	1470	por_2	1.1.1.-	COG0246	Polyol:NADP oxidoreductase
282940_A29_01465	CDS	1026	dlgD_1	1.1.1.130	COG2055	2,3-diketo-L-gulonate reductase
282940_A29_01466	CDS	708	rspR		COG1802	HTH-type transcriptional repressor RspR
282940_A29_01467	CDS	957	ybdO_3			Uncharacterized HTH-type transcriptional regulator YbdO
282940_A29_01468	CDS	678	narI	1.7.5.1	COG2181	Respiratory nitrate reductase 1 gamma chain
282940_A29_01469	CDS	723	narJ		COG2180	Nitrate reductase molybdenum cofactor assembly chaperone NarJ
282940_A29_01470	CDS	1560	narH	1.7.5.1	COG1140	Respiratory nitrate reductase 1 beta chain
282940_A29_01471	CDS	3777	narG	1.7.5.1	COG5013	Respiratory nitrate reductase 1 alpha chain
282940_A29_01472	CDS	453				hypothetical protein
282940_A29_01473	CDS	1416	narK		COG2223	Nitrate/nitrite transporter NarK
282940_A29_01474	CDS	90				hypothetical protein
282940_A29_01475	CDS	1728	narX	2.7.13.3		Nitrate/nitrite sensor protein NarX
282940_A29_01476	CDS	663	narL_2		COG2197	Nitrate/nitrite response regulator protein NarL
282940_A29_01477	CDS	648	dsbA_1		COG0526	Thiol:disulfide interchange protein DsbA
282940_A29_01478	CDS	462				hypothetical protein
282940_A29_01479	CDS	855				hypothetical protein
282940_A29_01480	CDS	879				hypothetical protein
282940_A29_01481	CDS	801	thiD	2.7.1.49	COG0351	Hydroxymethylpyrimidine/phosphomethylpyrimidine kinase
282940_A29_01482	CDS	837	thiM	2.7.1.50	COG2145	Hydroxyethylthiazole kinase
282940_A29_01483	CDS	708	hda		COG0593	DnaA regulatory inactivator Hda
282940_A29_01484	CDS	1293	uraA		COG2233	Uracil permease
282940_A29_01485	CDS	630	upp	2.4.2.9	COG0035	Uracil phosphoribosyltransferase
282940_A29_01486	CDS	1041	purM	6.3.3.1	COG0150	Phosphoribosylformylglycinamidine cyclo-ligase
282940_A29_01487	CDS	639	purN	2.1.2.2	COG0299	Phosphoribosylglycinamide formyltransferase
282940_A29_01488	CDS	558	speG	2.3.1.57	COG1670	Spermidine N(1)-acetyltransferase
282940_A29_01489	CDS	1746	dld	1.1.5.12	COG0277	Quinone-dependent D-lactate dehydrogenase
282940_A29_01490	CDS	732	cysH_2	1.8.4.8	COG0175	Phosphoadenosine phosphosulfate reductase
282940_A29_01491	CDS	1731	cysI	1.8.1.2	COG0155	Sulfite reductase [NADPH] hemoprotein beta-component
282940_A29_01492	CDS	1839	cysJ	1.8.1.2	COG0369	Sulfite reductase [NADPH] flavoprotein alpha-component
282940_A29_01493	CDS	360	queD	4.1.2.50	COG0720	6-carboxy-5,6,7,8-tetrahydropterin synthase
282940_A29_01494	CDS	315	yqjD_1		COG4575	Uncharacterized protein YqjD
282940_A29_01495	CDS	1215	alaC	2.6.1.2	COG0436	Glutamate-pyruvate aminotransferase AlaC
282940_A29_01496	CDS	201				hypothetical protein
282940_A29_01497	CDS	1134	hcaT			Probable 3-phenylpropionic acid transporter
282940_A29_01498	CDS	168				hypothetical protein
282940_A29_01499	CDS	162				hypothetical protein
282940_A29_01500	CDS	801	cdh_1	3.6.1.26	COG2134	CDP-diacylglycerol pyrophosphatase
282940_A29_01501	CDS	672	queE	4.3.99.3		7-carboxy-7-deazaguanine synthase
282940_A29_01502	CDS	1248	hutI	3.5.2.7	COG1228	Imidazolonepropionase
282940_A29_01503	CDS	954	hutG	3.5.3.8	COG0010	Formimidoylglutamase
282940_A29_01504	CDS	735	nagR_2		COG2188	HTH-type transcriptional repressor NagR
282940_A29_01505	CDS	600	ves			Protein Ves
282940_A29_01506	CDS	918	qmcA		COG0330	Protein QmcA
282940_A29_01507	CDS	459	ybbJ		COG1585	Inner membrane protein YbbJ
282940_A29_01508	CDS	405	cueR		COG0789	HTH-type transcriptional regulator CueR
282940_A29_01509	CDS	2760	copA	7.2.2.8	COG2217	Copper-exporting P-type ATPase
282940_A29_01510	CDS	813				hypothetical protein
282940_A29_01511	CDS	480	ybaK	4.2.-.-	COG2606	Cys-tRNA(Pro)/Cys-tRNA(Cys) deacylase YbaK
282940_A29_01512	CDS	720	phoC	3.1.3.2		Major phosphate-irrepressible acid phosphatase
282940_A29_01513	CDS	213	cspG_1		COG1278	Cold shock-like protein CspG
282940_A29_01514	CDS	1653	ushA		COG0737	Protein UshA
282940_A29_01515	CDS	1224	fsr			Fosmidomycin resistance protein
282940_A29_01516	CDS	1698	ybaL		COG1226	Putative cation/proton antiporter YbaL
282940_A29_01517	CDS	1302	gsk	2.7.1.73	COG0524	Inosine-guanosine kinase
282940_A29_01518	CDS	975	hemH	4.99.1.1	COG0276	Ferrochelatase
282940_A29_01519	CDS	645	adk	2.7.4.3	COG0563	Adenylate kinase
282940_A29_01520	CDS	1140	yesR	3.2.1.172	COG4225	Unsaturated rhamnogalacturonyl hydrolase YesR
282940_A29_01521	CDS	1578	xylP_2			Isoprimeverose transporter
282940_A29_01522	CDS	903				hypothetical protein
282940_A29_01523	CDS	1344	puuP_2		COG0531	Putrescine importer PuuP
282940_A29_01524	CDS	1869	htpG		COG0326	Chaperone protein HtpG
282940_A29_01525	CDS	606	recR		COG0353	Recombination protein RecR
282940_A29_01526	CDS	330	ybaB		COG0718	Nucleoid-associated protein YbaB
282940_A29_01527	CDS	2004	dnaX	2.7.7.7	COG2812	DNA polymerase III subunit tau
282940_A29_01528	CDS	276				hypothetical protein
282940_A29_01529	CDS	552	apt	2.4.2.7		Adenine phosphoribosyltransferase
282940_A29_01530	CDS	495				hypothetical protein
282940_A29_01531	CDS	543	priC		COG3923	Primosomal replication protein N''
282940_A29_01532	CDS	249				hypothetical protein
282940_A29_01533	CDS	180				hypothetical protein
282940_A29_01534	CDS	3366	mscK		COG3264	Mechanosensitive channel MscK
282940_A29_01535	CDS	354	ychN		COG1553	Protein YchN
282940_A29_01536	CDS	705	acrR_2		COG1309	HTH-type transcriptional regulator AcrR
282940_A29_01537	CDS	1191	acrA_1			Multidrug efflux pump subunit AcrA
282940_A29_01538	CDS	3153	acrB_2		COG0841	Multidrug efflux pump subunit AcrB
282940_A29_01539	CDS	273	rpmE2		COG0254	50S ribosomal protein L31 type B
282940_A29_01540	CDS	141	ykgO		COG0257	50S ribosomal protein L36 2
282940_A29_01541	CDS	375	tomB			Hha toxicity modulator TomB
282940_A29_01542	CDS	204	ymoA			Modulating protein YmoA
282940_A29_01543	CDS	333	atl		COG3695	DNA base-flipping protein
282940_A29_01544	CDS	519	ybaY		COG3126	Uncharacterized lipoprotein YbaY
282940_A29_01545	CDS	861	tesB	3.1.2.-	COG1946	Acyl-CoA thioesterase 2
282940_A29_01546	CDS	1290	amtB			Ammonia channel
282940_A29_01547	CDS	339	glnK		COG0347	Nitrogen regulatory protein P-II 2
282940_A29_01548	CDS	1779	mdlB	7.6.2.2	COG1132	Multidrug resistance-like ATP-binding protein MdlB
282940_A29_01549	CDS	1773	yheI	3.6.3.-	COG1132	Probable multidrug resistance ABC transporter ATP-binding/permease protein YheI
282940_A29_01550	CDS	462	decR		COG1522	DNA-binding transcriptional activator DecR
282940_A29_01551	CDS	1041	cysM_2	2.5.1.47	COG0031	Cysteine synthase B
282940_A29_01552	CDS	822	cof	3.6.1.-	COG0561	HMP-PP phosphatase
282940_A29_01553	CDS	1701	sgrR_1		COG4533	HTH-type transcriptional regulator SgrR
282940_A29_01554	CDS	687	queC	6.3.4.20	COG0603	7-cyano-7-deazaguanine synthase
282940_A29_01555	CDS	411	fadM	3.1.2.-	COG0824	Long-chain acyl-CoA thioesterase FadM
282940_A29_01556	CDS	381			COG1555	Uncharacterized protein HI_1008
282940_A29_01557	CDS	1884	ppiD	5.2.1.8	COG0760	Peptidyl-prolyl cis-trans isomerase D
282940_A29_01558	CDS	273	hupB		COG0776	DNA-binding protein HU-beta
282940_A29_01559	CDS	2355	lon_2	3.4.21.53	COG0466	Lon protease
282940_A29_01560	CDS	1272	clpX		COG1219	ATP-dependent Clp protease ATP-binding subunit ClpX
282940_A29_01561	CDS	621	clpP_2	3.4.21.92	COG0740	ATP-dependent Clp protease proteolytic subunit
282940_A29_01562	CDS	1305	tig	5.2.1.8	COG0544	Trigger factor
282940_A29_01563	CDS	315	bolA		COG0271	DNA-binding transcriptional regulator BolA
282940_A29_01564	CDS	1116				hypothetical protein
282940_A29_01565	CDS	1560	yjmB		COG2211	Uncharacterized symporter YjmB
282940_A29_01566	CDS	1023	iolG_1	1.1.1.369		Inositol 2-dehydrogenase/D-chiro-inositol 3-dehydrogenase
282940_A29_01567	CDS	1074				hypothetical protein
282940_A29_01568	CDS	1194	iolG_2	1.1.1.18	COG0673	Myo-inositol 2-dehydrogenase
282940_A29_01569	CDS	1071	degA		COG1609	HTH-type transcriptional regulator DegA
282940_A29_01570	CDS	678				hypothetical protein
282940_A29_01571	CDS	1482	ampG		COG0477	Anhydromuropeptide permease
282940_A29_01572	CDS	930	cyoA		COG1622	Cytochrome bo(3) ubiquinol oxidase subunit 2
282940_A29_01573	CDS	1992	cyoB	7.1.1.3	COG0843	Cytochrome bo(3) ubiquinol oxidase subunit 1
282940_A29_01574	CDS	621	cyoC		COG1845	Cytochrome bo(3) ubiquinol oxidase subunit 3
282940_A29_01575	CDS	351	cyoD		COG3125	Cytochrome bo(3) ubiquinol oxidase subunit 4
282940_A29_01576	CDS	891	cyoE	2.5.1.141	COG0109	Protoheme IX farnesyltransferase
282940_A29_01577	CDS	1368	yajR		COG0477	Inner membrane transport protein YajR
282940_A29_01578	CDS	492	yajQ		COG1666	UPF0234 protein YajQ
282940_A29_01579	CDS	912	panE	1.1.1.169	COG1893	2-dehydropantoate 2-reductase
282940_A29_01580	CDS	591	yajL_1	3.1.2.-	COG0693	Protein/nucleic acid deglycase 3
282940_A29_01581	CDS	651				hypothetical protein
282940_A29_01582	CDS	1650	thiI	2.8.1.4	COG0301	tRNA sulfurtransferase
282940_A29_01583	CDS	258	xseB	3.1.11.6	COG1722	Exodeoxyribonuclease 7 small subunit
282940_A29_01584	CDS	906	ispA	2.5.1.10	COG0142	Farnesyl diphosphate synthase
282940_A29_01585	CDS	1866	dxs	2.2.1.7	COG1154	1-deoxy-D-xylulose-5-phosphate synthase
282940_A29_01586	CDS	1272	rutC_2	1.-.-.-		Putative aminoacrylate peracid reductase RutC
282940_A29_01587	CDS	975	yajO_2	1.1.-.-	COG0667	1-deoxyxylulose-5-phosphate synthase YajO
282940_A29_01588	CDS	522	pgpA	3.1.3.27	COG1267	Phosphatidylglycerophosphatase A
282940_A29_01589	CDS	978	thiL	2.7.4.16	COG0611	Thiamine-monophosphate kinase
282940_A29_01590	CDS	420	nusB		COG0781	Transcription antitermination protein NusB
282940_A29_01591	CDS	471	ribE	2.5.1.78	COG0054	6,7-dimethyl-8-ribityllumazine synthase
282940_A29_01592	CDS	1122	ribD		COG0117	Riboflavin biosynthesis protein RibD
282940_A29_01593	CDS	450	nrdR		COG1327	Transcriptional repressor NrdR
282940_A29_01594	CDS	534	yajI			Uncharacterized lipoprotein YajI
282940_A29_01595	CDS	972	secF		COG0341	Protein translocase subunit SecF
282940_A29_01596	CDS	1824	secD		COG0342	Protein translocase subunit SecD
282940_A29_01597	CDS	333	yajC		COG1862	Sec translocon accessory complex subunit YajC
282940_A29_01598	CDS	1128	tgt	2.4.2.29	COG0343	Queuine tRNA-ribosyltransferase
282940_A29_01599	CDS	363	yfdG		COG2246	Prophage bactoprenol-linked glucose translocase homolog
282940_A29_01600	CDS	918	yfdH	2.4.1.-	COG0463	Prophage bactoprenol glucosyl transferase homolog
282940_A29_01601	CDS	1476				hypothetical protein
282940_A29_01602	CDS	2241				hypothetical protein
282940_A29_01603	CDS	1134				hypothetical protein
282940_A29_01604	CDS	588				hypothetical protein
282940_A29_01605	CDS	1233				hypothetical protein
282940_A29_01606	CDS	360				hypothetical protein
282940_A29_01607	CDS	369				hypothetical protein
282940_A29_01608	CDS	699				hypothetical protein
282940_A29_01609	CDS	855				hypothetical protein
282940_A29_01610	CDS	306				hypothetical protein
282940_A29_01611	CDS	804				hypothetical protein
282940_A29_01612	CDS	1779				hypothetical protein
282940_A29_01613	CDS	198				hypothetical protein
282940_A29_01614	CDS	405				hypothetical protein
282940_A29_01615	CDS	441				hypothetical protein
282940_A29_01616	CDS	1479				hypothetical protein
282940_A29_01617	CDS	549				hypothetical protein
282940_A29_01618	CDS	369				hypothetical protein
282940_A29_01619	CDS	453				hypothetical protein
282940_A29_01620	CDS	444				hypothetical protein
282940_A29_01621	CDS	342				hypothetical protein
282940_A29_01622	CDS	1038				hypothetical protein
282940_A29_01623	CDS	483				hypothetical protein
282940_A29_01624	CDS	1836				hypothetical protein
282940_A29_01625	CDS	696				hypothetical protein
282940_A29_01626	CDS	1521				hypothetical protein
282940_A29_01627	CDS	1677				hypothetical protein
282940_A29_01628	CDS	510				hypothetical protein
282940_A29_01629	CDS	219				hypothetical protein
282940_A29_01630	CDS	222				hypothetical protein
282940_A29_01631	CDS	552				hypothetical protein
282940_A29_01632	CDS	453				hypothetical protein
282940_A29_01633	CDS	543	rrrD_1	3.2.1.17	COG3772	Lysozyme RrrD
282940_A29_01634	CDS	216				hypothetical protein
282940_A29_01635	tRNA	77				tRNA-Arg(tct)
282940_A29_01636	CDS	720				hypothetical protein
282940_A29_01637	CDS	204				hypothetical protein
282940_A29_01638	CDS	582				hypothetical protein
282940_A29_01639	CDS	693	pphA_1	3.1.3.16	COG0639	Serine/threonine-protein phosphatase 1
282940_A29_01640	CDS	303				hypothetical protein
282940_A29_01641	CDS	198				hypothetical protein
282940_A29_01642	CDS	444				hypothetical protein
282940_A29_01643	CDS	234				hypothetical protein
282940_A29_01644	CDS	450				hypothetical protein
282940_A29_01645	CDS	285				hypothetical protein
282940_A29_01646	CDS	441				hypothetical protein
282940_A29_01647	CDS	270				hypothetical protein
282940_A29_01648	CDS	1401	dnaB_1	3.6.4.12	COG0305	Replicative DNA helicase
282940_A29_01649	CDS	903				hypothetical protein
282940_A29_01650	CDS	174				hypothetical protein
282940_A29_01651	CDS	288				hypothetical protein
282940_A29_01652	CDS	225				hypothetical protein
282940_A29_01653	CDS	681	prtR		COG2932	HTH-type transcriptional regulator PrtR
282940_A29_01654	CDS	273				hypothetical protein
282940_A29_01655	CDS	318				hypothetical protein
282940_A29_01656	CDS	444				hypothetical protein
282940_A29_01657	CDS	165				hypothetical protein
282940_A29_01658	CDS	348				hypothetical protein
282940_A29_01659	CDS	345				hypothetical protein
282940_A29_01660	CDS	246				hypothetical protein
282940_A29_01661	CDS	621	yciO		COG0009	Uncharacterized protein YciO
282940_A29_01662	CDS	885	yciV	3.1.13.-	COG0613	5'-3' exoribonuclease
282940_A29_01663	CDS	1563	trpE	4.1.3.27	COG0147	Anthranilate synthase component 1
282940_A29_01664	CDS	579	trpGD_1		COG0512	Bifunctional protein TrpGD
282940_A29_01665	CDS	1035	trpGD_2		COG0512	Bifunctional protein TrpGD
282940_A29_01666	CDS	1401	trpC		COG0134	Tryptophan biosynthesis protein TrpCF
282940_A29_01667	CDS	1191	trpB	4.2.1.20	COG0133	Tryptophan synthase beta chain
282940_A29_01668	CDS	807	trpA	4.2.1.20	COG0159	Tryptophan synthase alpha chain
282940_A29_01669	CDS	315				hypothetical protein
282940_A29_01670	CDS	639	ompW		COG3047	Outer membrane protein W
282940_A29_01671	CDS	417				hypothetical protein
282940_A29_01672	CDS	753	yciC			UPF0259 membrane protein YciC
282940_A29_01673	CDS	789	kdgR_1			Pectin degradation repressor protein KdgR
282940_A29_01674	CDS	1377	ribZ			Riboflavin transporter RibZ
282940_A29_01675	CDS	330				hypothetical protein
282940_A29_01676	CDS	1491				hypothetical protein
282940_A29_01677	CDS	417				hypothetical protein
282940_A29_01678	CDS	651	ribC	2.5.1.9	COG0307	Riboflavin synthase
282940_A29_01679	CDS	1371	mdtK		COG0534	Multidrug resistance protein MdtK
282940_A29_01680	tRNA	77				tRNA-Val(gac)
282940_A29_01681	tRNA	77				tRNA-Val(gac)
282940_A29_01682	tRNA	77				tRNA-Val(gac)
282940_A29_01683	CDS	1611				hypothetical protein
282940_A29_01684	CDS	1413	pykF	2.7.1.40	COG0469	Pyruvate kinase I
282940_A29_01685	CDS	237	lpp1_1			Major outer membrane lipoprotein Lpp 1
282940_A29_01686	CDS	237	lpp1_2			Major outer membrane lipoprotein Lpp 1
282940_A29_01687	CDS	1002	ycfS	2.-.-.-	COG1376	Probable L,D-transpeptidase YcfS
282940_A29_01688	CDS	1434	mltF_1	4.2.2.-	COG4623	Membrane-bound lytic murein transglycosylase F
282940_A29_01689	CDS	1617	mppA		COG4166	Periplasmic murein peptide-binding protein
282940_A29_01690	CDS	720	mpaA	3.4.17.-	COG2866	Murein peptide amidase A
282940_A29_01691	CDS	966	ycjG	5.1.1.20	COG4948	L-Ala-D/L-Glu epimerase
282940_A29_01692	CDS	504	tpx	1.11.1.15	COG2077	Thiol peroxidase
282940_A29_01693	CDS	1587	tyrR			Transcriptional regulatory protein TyrR
282940_A29_01694	CDS	543				hypothetical protein
282940_A29_01695	CDS	843	sseA	2.8.1.2	COG2897	3-mercaptopyruvate sulfurtransferase
282940_A29_01696	CDS	711				hypothetical protein
282940_A29_01697	CDS	2154				hypothetical protein
282940_A29_01698	CDS	1062	ycjF		COG3768	UPF0283 membrane protein YcjF
282940_A29_01699	CDS	1398	ycjX		COG3106	Uncharacterized protein YcjX
282940_A29_01700	CDS	252				hypothetical protein
282940_A29_01701	CDS	360	pspC		COG1983	Phage shock protein C
282940_A29_01702	CDS	228	pspB			Phage shock protein B
282940_A29_01703	CDS	666	pspA		COG1842	Phage shock protein A
282940_A29_01704	CDS	1002	pspF		COG1221	Psp operon transcriptional activator
282940_A29_01705	CDS	1788	sapA		COG4166	Peptide transport periplasmic protein SapA
282940_A29_01706	CDS	966	sapB		COG4168	Putrescine export system permease protein SapB
282940_A29_01707	CDS	891	sapC		COG4171	Putrescine export system permease protein SapC
282940_A29_01708	CDS	996	sapD		COG4170	Putrescine export system ATP-binding protein SapD
282940_A29_01709	CDS	813	sapF		COG4167	Putrescine export system ATP-binding protein SapF
282940_A29_01710	CDS	843	fabI	1.3.1.9	COG0623	Enoyl-[acyl-carrier-protein] reductase [NADH] FabI
282940_A29_01711	CDS	1110				hypothetical protein
282940_A29_01712	CDS	1941	rnb	3.1.13.1	COG4776	Exoribonuclease 2
282940_A29_01713	CDS	588	mdaB	1.6.5.10	COG2249	NADPH:quinone oxidoreductase MdaB
282940_A29_01714	CDS	327	ygiN	1.-.-.-	COG1359	Probable quinol monooxygenase YgiN
282940_A29_01715	CDS	1233	pepT	3.4.11.4	COG2195	Peptidase T
282940_A29_01716	CDS	1140	potA_3	7.6.2.11	COG3842	Spermidine/putrescine import ATP-binding protein PotA
282940_A29_01717	CDS	861	potB		COG1176	Spermidine/putrescine transport system permease protein PotB
282940_A29_01718	CDS	786	ydcV_3			Inner membrane ABC transporter permease protein YdcV
282940_A29_01719	CDS	1290	cadB_1		COG0531	Probable cadaverine/lysine antiporter
282940_A29_01720	CDS	1065	potD		COG0687	Spermidine/putrescine-binding periplasmic protein
282940_A29_01721	CDS	1050	fbaB	4.1.2.13	COG1830	Fructose-bisphosphate aldolase class 1
282940_A29_01722	CDS	543	ycfP		COG3150	UPF0227 protein YcfP
282940_A29_01723	CDS	1020	nagZ	3.2.1.52	COG1472	Beta-hexosaminidase
282940_A29_01724	CDS	879	thiK	2.7.1.89		Thiamine kinase
282940_A29_01725	CDS	600	lpoB		COG3417	Penicillin-binding protein activator LpoB
282940_A29_01726	CDS	390				hypothetical protein
282940_A29_01727	CDS	351	hinT	3.9.1.-	COG0537	Purine nucleoside phosphoramidase
282940_A29_01728	CDS	1005	oppF_1		COG4608	Oligopeptide transport ATP-binding protein OppF
282940_A29_01729	CDS	987	oppD		COG0444	Oligopeptide transport ATP-binding protein OppD
282940_A29_01730	CDS	909	oppC		COG1173	Oligopeptide transport system permease protein OppC
282940_A29_01731	CDS	921	oppB		COG0601	Oligopeptide transport system permease protein OppB
282940_A29_01732	CDS	1638	oppA_1		COG4166	Periplasmic oligopeptide-binding protein
282940_A29_01733	CDS	645	marC_2		COG2095	UPF0056 inner membrane protein MarC
282940_A29_01734	CDS	2670	adhE_2		COG1012	Aldehyde-alcohol dehydrogenase
282940_A29_01735	CDS	486	tdk	2.7.1.21	COG1435	Thymidine kinase
282940_A29_01736	CDS	408	hns			DNA-binding protein H-NS
282940_A29_01737	CDS	852	galU	2.7.7.9	COG1210	UTP--glucose-1-phosphate uridylyltransferase
282940_A29_01738	CDS	1017	rssB_1		COG0784	Regulator of RpoS
282940_A29_01739	CDS	498	ychJ		COG3012	UPF0225 protein YchJ
282940_A29_01740	CDS	849	purU	3.5.1.10	COG0788	Formyltetrahydrofolate deformylase
282940_A29_01741	tRNA	85				tRNA-Tyr(gta)
282940_A29_01742	tRNA	85				tRNA-Tyr(gta)
282940_A29_01743	CDS	570		3.2.2.-	COG1611	Putative cytokinin riboside 5'-monophosphate phosphoribohydrolase
282940_A29_01744	CDS	810	xthA	3.1.11.2	COG0708	Exodeoxyribonuclease III
282940_A29_01745	CDS	423	nudG	3.6.1.65	COG0494	CTP pyrophosphohydrolase
282940_A29_01746	CDS	300				hypothetical protein
282940_A29_01747	CDS	1920	topB	5.6.2.1	COG0550	DNA topoisomerase 3
282940_A29_01748	CDS	1134	selU	2.5.1.-	COG2603	tRNA 2-selenouridine synthase
282940_A29_01749	CDS	1044	selD	2.7.9.3	COG0709	Selenide, water dikinase
282940_A29_01750	CDS	549	ydjA	1.-.-.-	COG0778	Putative NAD(P)H nitroreductase YdjA
282940_A29_01751	CDS	1851	sppA	3.4.21.-	COG0616	Protease 4
282940_A29_01752	CDS	1065	ansA	3.5.1.1	COG0252	L-asparaginase 1
282940_A29_01753	CDS	636	pncA	3.5.1.19	COG1335	Nicotinamidase
282940_A29_01754	CDS	276				hypothetical protein
282940_A29_01755	CDS	414	msrB	1.8.4.12	COG0229	Peptide methionine sulfoxide reductase MsrB
282940_A29_01756	CDS	996	gapA	1.2.1.12	COG0057	Glyceraldehyde-3-phosphate dehydrogenase A
282940_A29_01757	CDS	888	yeaD	5.1.3.15	COG0676	Putative glucose-6-phosphate 1-epimerase
282940_A29_01758	CDS	744	mipA		COG3713	MltA-interacting protein
282940_A29_01759	CDS	1935				hypothetical protein
282940_A29_01760	CDS	1278	yhbH		COG2718	Stress response UPF0229 protein YhbH
282940_A29_01761	CDS	1776	bacA		COG4178	Vitamin B12 transport ATP-binding protein BacA
282940_A29_01762	CDS	1104	phoE		COG3203	Outer membrane porin PhoE
282940_A29_01763	CDS	255				hypothetical protein
282940_A29_01764	CDS	240				hypothetical protein
282940_A29_01765	CDS	216	yccJ			Uncharacterized protein YccJ
282940_A29_01766	CDS	570				hypothetical protein
282940_A29_01767	CDS	1200	mdtL_1			Multidrug resistance protein MdtL
282940_A29_01768	CDS	1071	dadX	5.1.1.1	COG0787	Alanine racemase, catabolic
282940_A29_01769	CDS	1305	dadA_1	1.4.99.-	COG0665	D-amino acid dehydrogenase
282940_A29_01770	CDS	1536				hypothetical protein
282940_A29_01771	CDS	720	fadR		COG2186	Fatty acid metabolism regulator protein
282940_A29_01772	CDS	288				hypothetical protein
282940_A29_01773	CDS	243				hypothetical protein
282940_A29_01774	CDS	414				hypothetical protein
282940_A29_01775	CDS	666	fsaA_1	4.1.2.-	COG0176	Fructose-6-phosphate aldolase 1
282940_A29_01776	CDS	900	cutD_1	1.97.1.-	COG1180	Choline trimethylamine-lyase activating enzyme
282940_A29_01777	CDS	2433	pflD	4.2.1.172	COG1882	Trans-4-hydroxy-L-proline dehydratase
282940_A29_01778	CDS	762	srlR_3		COG1349	Glucitol operon repressor
282940_A29_01779	CDS	246				hypothetical protein
282940_A29_01780	CDS	714	aphA	3.1.3.2	COG3700	Class B acid phosphatase
282940_A29_01781	CDS	249	dinI			DNA damage-inducible protein I
282940_A29_01782	CDS	945	tehA		COG1275	Tellurite resistance protein TehA
282940_A29_01783	CDS	288				hypothetical protein
282940_A29_01784	CDS	255	bssS			Biofilm regulator BssS
282940_A29_01785	CDS	1113	solA	1.5.3.-	COG0665	N-methyl-L-tryptophan oxidase
282940_A29_01786	CDS	627	rcsA_2			Transcriptional regulatory protein RcsA
282940_A29_01787	CDS	1542	proP_3			Proline/betaine transporter
282940_A29_01788	CDS	114				hypothetical protein
282940_A29_01789	CDS	1047	tqsA		COG0628	AI-2 transport protein TqsA
282940_A29_01790	CDS	1473	gabR_2		COG1167	HTH-type transcriptional regulatory protein GabR
282940_A29_01791	CDS	1050	yceA		COG1054	UPF0176 protein YceA
282940_A29_01792	CDS	561	sutR		COG1396	HTH-type transcriptional regulator SutR
282940_A29_01793	CDS	975				hypothetical protein
282940_A29_01794	CDS	897	dmlR_2			HTH-type transcriptional regulator DmlR
282940_A29_01795	CDS	879				hypothetical protein
282940_A29_01796	CDS	435				hypothetical protein
282940_A29_01797	CDS	1521	dtpT		COG3104	Di-/tripeptide transporter
282940_A29_01798	CDS	666	yghB		COG0586	Inner membrane protein YghB
282940_A29_01799	CDS	648				hypothetical protein
282940_A29_01800	CDS	1236	ydhP_1		COG2814	Inner membrane transport protein YdhP
282940_A29_01801	CDS	849				hypothetical protein
282940_A29_01802	CDS	1338	gntU_1		COG2610	Low-affinity gluconate transporter
282940_A29_01803	CDS	537	gntK_2	2.7.1.12	COG3265	Thermoresistant gluconokinase
282940_A29_01804	CDS	696	araD	5.1.3.4	COG0235	L-ribulose-5-phosphate 4-epimerase AraD
282940_A29_01805	CDS	219	osmB			Osmotically-inducible lipoprotein B
282940_A29_01806	CDS	327	yciH		COG0023	Uncharacterized protein YciH
282940_A29_01807	CDS	726	pyrF	4.1.1.23	COG0284	Orotidine 5'-phosphate decarboxylase
282940_A29_01808	CDS	1170	lapB		COG2956	Lipopolysaccharide assembly protein B
282940_A29_01809	CDS	306	lapA		COG3771	Lipopolysaccharide assembly protein A
282940_A29_01810	CDS	765	pgpB	3.1.3.27	COG0671	Phosphatidylglycerophosphatase B
282940_A29_01811	CDS	588	ribA	3.5.4.25	COG0807	GTP cyclohydrolase-2
282940_A29_01812	CDS	1434	ptsG		COG1263	PTS system glucose-specific EIICB component
282940_A29_01813	CDS	789	ycfH	3.1.-.-	COG0084	Uncharacterized metal-dependent hydrolase YcfH
282940_A29_01814	CDS	987	holB	2.7.7.7	COG0470	DNA polymerase III subunit delta'
282940_A29_01815	CDS	642	tmk	2.7.4.9	COG0125	Thymidylate kinase
282940_A29_01816	CDS	1026	mltG	4.2.2.-	COG1559	Endolytic murein transglycosylase
282940_A29_01817	CDS	813	pabC	4.1.3.38	COG0115	Aminodeoxychorismate lyase
282940_A29_01818	CDS	1242	fabF	2.3.1.179	COG0304	3-oxoacyl-[acyl-carrier-protein] synthase 2
282940_A29_01819	CDS	237	acpP_1		COG0236	Acyl carrier protein
282940_A29_01820	CDS	735	fabG_3	1.1.1.100		3-oxoacyl-[acyl-carrier-protein] reductase FabG
282940_A29_01821	CDS	930	fabD	2.3.1.39	COG0331	Malonyl CoA-acyl carrier protein transacylase
282940_A29_01822	CDS	951	fabH	2.3.1.180	COG0332	3-oxoacyl-[acyl-carrier-protein] synthase 3
282940_A29_01823	CDS	1035	plsX	2.3.1.274	COG0416	Phosphate acyltransferase
282940_A29_01824	CDS	171	rpmF		COG0333	50S ribosomal protein L32
282940_A29_01825	CDS	522	yceD		COG1399	Large ribosomal RNA subunit accumulation protein YceD
282940_A29_01826	CDS	600	yceF	3.6.1.-	COG0424	7-methyl-GTP pyrophosphatase
282940_A29_01827	CDS	957	rluC	5.4.99.24	COG0564	Ribosomal large subunit pseudouridine synthase C
282940_A29_01828	CDS	105				hypothetical protein
282940_A29_01829	CDS	3402	rne	3.1.26.12		Ribonuclease E
282940_A29_01830	CDS	291				hypothetical protein
282940_A29_01831	CDS	1044	pyrC	3.5.2.3	COG0418	Dihydroorotase
282940_A29_01832	CDS	663	fetA	3.6.3.-	COG4619	Probable iron export ATP-binding protein FetA
282940_A29_01833	CDS	759	fetB		COG0390	Probable iron export permease protein FetB
282940_A29_01834	CDS	1647	fumA	4.2.1.2	COG1838	Fumarate hydratase class I, aerobic
282940_A29_01835	CDS	1107	gldA	1.1.1.6	COG0371	Glycerol dehydrogenase
282940_A29_01836	CDS	204	ydfZ_2			Putative selenoprotein YdfZ
282940_A29_01837	CDS	696	aqpZ		COG0580	Aquaporin Z
282940_A29_01838	CDS	834	csgG		COG1462	Curli production assembly/transport component CsgG
282940_A29_01839	CDS	411	csgF			Curli production assembly/transport component CsgF
282940_A29_01840	CDS	393	csgE			Curli production assembly/transport component CsgE
282940_A29_01841	CDS	648	csgD		COG2771	Probable csgAB operon transcriptional regulatory protein
282940_A29_01842	CDS	510	csgB			Minor curlin subunit
282940_A29_01843	CDS	540				hypothetical protein
282940_A29_01844	CDS	330	csgC			Curli assembly protein CsgC
282940_A29_01845	CDS	1482	putP		COG0591	Sodium/proline symporter
282940_A29_01846	CDS	3975	putA		COG0506	Bifunctional protein PutA
282940_A29_01847	CDS	783	artM_3		COG1126	Arginine transport ATP-binding protein ArtM
282940_A29_01848	CDS	516	fliZ			Regulator of sigma S factor FliZ
282940_A29_01849	CDS	723	fliA		COG1191	RNA polymerase sigma factor FliA
282940_A29_01850	CDS	1284	fljB		COG1344	Phase 2 flagellin
282940_A29_01851	CDS	1419	fliD		COG1345	Flagellar hook-associated protein 2
282940_A29_01852	CDS	414	fliS		COG1516	Flagellar secretion chaperone FliS
282940_A29_01853	CDS	363	fliT			Flagellar protein FliT
282940_A29_01854	CDS	273				hypothetical protein
282940_A29_01855	CDS	663				hypothetical protein
282940_A29_01856	CDS	282				hypothetical protein
282940_A29_01857	CDS	213				hypothetical protein
282940_A29_01858	CDS	282				hypothetical protein
282940_A29_01859	CDS	369				hypothetical protein
282940_A29_01860	CDS	315	fliE		COG1677	Flagellar hook-basal body complex protein FliE
282940_A29_01861	CDS	1722	fliF		COG1766	Flagellar M-ring protein
282940_A29_01862	CDS	993	fliG		COG1536	Flagellar motor switch protein FliG
282940_A29_01863	CDS	762	fliH		COG1317	Flagellar assembly protein FliH
282940_A29_01864	CDS	1362	fliI	7.1.2.2	COG1157	Flagellum-specific ATP synthase
282940_A29_01865	CDS	441	fliJ		COG2882	Flagellar FliJ protein
282940_A29_01866	CDS	1344				hypothetical protein
282940_A29_01867	CDS	204				hypothetical protein
282940_A29_01868	CDS	480				hypothetical protein
282940_A29_01869	CDS	1014	fliM		COG1868	Flagellar motor switch protein FliM
282940_A29_01870	CDS	438	fliN		COG1886	Flagellar motor switch protein FliN
282940_A29_01871	CDS	402	fliO		COG3190	Flagellar protein FliO
282940_A29_01872	CDS	747	fliP		COG1338	Flagellar biosynthetic protein FliP
282940_A29_01873	CDS	270	fliQ		COG1987	Flagellar biosynthetic protein FliQ
282940_A29_01874	CDS	786	fliR		COG1684	Flagellar biosynthetic protein FliR
282940_A29_01875	CDS	135				hypothetical protein
282940_A29_01876	CDS	981	flgL		COG1344	Flagellar hook-associated protein 3
282940_A29_01877	CDS	1686	flgK		COG1256	Flagellar hook-associated protein 1
282940_A29_01878	CDS	231				hypothetical protein
282940_A29_01879	CDS	939	flgJ	3.2.1.-	COG1705	Peptidoglycan hydrolase FlgJ
282940_A29_01880	CDS	1137	flgI			Flagellar P-ring protein
282940_A29_01881	CDS	753	flgH			Flagellar L-ring protein
282940_A29_01882	CDS	783	flgG		COG4786	Flagellar basal-body rod protein FlgG
282940_A29_01883	CDS	756	flgF		COG4787	Flagellar basal-body rod protein FlgF
282940_A29_01884	CDS	1245	flgE		COG1749	Flagellar hook protein FlgE
282940_A29_01885	CDS	702	flgD		COG1843	Basal-body rod modification protein FlgD
282940_A29_01886	CDS	405	flgC		COG1558	Flagellar basal-body rod protein FlgC
282940_A29_01887	CDS	414	flgB		COG1815	Flagellar basal body rod protein FlgB
282940_A29_01888	CDS	681	flgA		COG1261	Flagella basal body P-ring formation protein FlgA
282940_A29_01889	CDS	300	flgM		COG2747	Negative regulator of flagellin synthesis
282940_A29_01890	CDS	432	flgN		COG3418	Flagella synthesis protein FlgN
282940_A29_01891	CDS	405	flhE			Flagellar protein FlhE
282940_A29_01892	CDS	2076	flhA		COG1298	Flagellar biosynthesis protein FlhA
282940_A29_01893	CDS	1152	flhB		COG1377	Flagellar biosynthetic protein FlhB
282940_A29_01894	CDS	345	yeaR_2		COG3615	Uncharacterized protein YeaR
282940_A29_01895	CDS	1143	norW	1.18.1.-	COG1251	Nitric oxide reductase FlRd-NAD(+) reductase
282940_A29_01896	CDS	1398	norV		COG0426	Anaerobic nitric oxide reductase flavorubredoxin
282940_A29_01897	CDS	1299	efeB	1.11.1.-	COG2837	Deferrochelatase/peroxidase EfeB
282940_A29_01898	CDS	1125	efeO		COG2822	Iron uptake system component EfeO
282940_A29_01899	CDS	846	efeU		COG0672	Ferrous iron permease EfeU
282940_A29_01900	CDS	183				hypothetical protein
282940_A29_01901	CDS	1635	eptA	2.7.-.-	COG2194	Phosphoethanolamine transferase EptA
282940_A29_01902	CDS	795	mtfA		COG3228	Protein MtfA
282940_A29_01903	CDS	654	ecfA2	3.6.3.-	COG1122	Energy-coupling factor transporter ATP-binding protein EcfA2
282940_A29_01904	CDS	813	ecfA1	7.-.-.-	COG1122	Energy-coupling factor transporter ATP-binding protein EcfA1
282940_A29_01905	CDS	708	ecfT			Energy-coupling factor transporter transmembrane protein EcfT
282940_A29_01906	CDS	582				hypothetical protein
282940_A29_01907	CDS	429				hypothetical protein
282940_A29_01908	tRNA	76				tRNA-Asn(gtt)
282940_A29_01909	tRNA	76				tRNA-Asn(gtt)
282940_A29_01910	tRNA	76				tRNA-Asn(gtt)
282940_A29_01911	CDS	315	intS_3		COG0582	Prophage integrase IntS
282940_A29_01912	CDS	270				hypothetical protein
282940_A29_01913	CDS	786				hypothetical protein
282940_A29_01914	CDS	462				hypothetical protein
282940_A29_01915	CDS	339				hypothetical protein
282940_A29_01916	CDS	864				hypothetical protein
282940_A29_01917	CDS	480	hcpA_2		COG3157	Major exported protein
282940_A29_01918	CDS	1350				hypothetical protein
282940_A29_01919	CDS	3522				hypothetical protein
282940_A29_01920	CDS	1431				hypothetical protein
282940_A29_01921	CDS	705				hypothetical protein
282940_A29_01922	CDS	2739	clpV1_2		COG0542	Protein ClpV1
282940_A29_01923	CDS	825				hypothetical protein
282940_A29_01924	CDS	1344				hypothetical protein
282940_A29_01925	CDS	534				hypothetical protein
282940_A29_01926	CDS	1299				hypothetical protein
282940_A29_01927	CDS	1047				hypothetical protein
282940_A29_01928	CDS	1833				hypothetical protein
282940_A29_01929	CDS	423				hypothetical protein
282940_A29_01930	CDS	1488				hypothetical protein
282940_A29_01931	CDS	507				hypothetical protein
282940_A29_01932	CDS	519	hcpA_3		COG3157	Major exported protein
282940_A29_01933	CDS	1941	vgrG1	6.3.2.-	COG3501	Actin cross-linking toxin VgrG1
282940_A29_01934	CDS	942				hypothetical protein
282940_A29_01935	CDS	1164				hypothetical protein
282940_A29_01936	CDS	717				hypothetical protein
282940_A29_01937	CDS	474				ISAs1 family transposase ISEc1
282940_A29_01938	CDS	618				ISAs1 family transposase ISEc1
282940_A29_01939	CDS	966				hypothetical protein
282940_A29_01940	CDS	234				hypothetical protein
282940_A29_01941	CDS	951				hypothetical protein
282940_A29_01942	CDS	270				hypothetical protein
282940_A29_01943	CDS	195				hypothetical protein
282940_A29_01944	tRNA	76				tRNA-Asn(gtt)
282940_A29_01945	CDS	324	yeeX		COG2926	UPF0265 protein YeeX
282940_A29_01946	CDS	1413	gnd	1.1.1.44	COG0362	6-phosphogluconate dehydrogenase, decarboxylating
282940_A29_01947	CDS	1167	ugd	1.1.1.22	COG1004	UDP-glucose 6-dehydrogenase
282940_A29_01948	CDS	900	galF	2.7.7.9	COG1210	UTP--glucose-1-phosphate uridylyltransferase
282940_A29_01949	CDS	1239				hypothetical protein
282940_A29_01950	CDS	786				hypothetical protein
282940_A29_01951	CDS	852				hypothetical protein
282940_A29_01952	CDS	1152				hypothetical protein
282940_A29_01953	CDS	1263	wzxE_1		COG2244	Lipid III flippase
282940_A29_01954	CDS	1110	fdtB	2.6.1.90		dTDP-3-amino-3,6-dideoxy-alpha-D-galactopyranose transaminase
282940_A29_01955	CDS	537				hypothetical protein
282940_A29_01956	CDS	426	fdtA	5.3.2.3		TDP-4-oxo-6-deoxy-alpha-D-glucose-3,4-oxoisomerase
282940_A29_01957	CDS	789	tuaG	2.4.-.-	COG0463	Putative teichuronic acid biosynthesis glycosyltransferase TuaG
282940_A29_01958	CDS	870	rffH	2.7.7.24	COG1209	Glucose-1-phosphate thymidylyltransferase 2
282940_A29_01959	CDS	1584	yoaE_1		COG0861	UPF0053 inner membrane protein YoaE
282940_A29_01960	CDS	1359	dcuD_1		COG3069	Putative cryptic C4-dicarboxylate transporter DcuD
282940_A29_01961	CDS	1869				hypothetical protein
282940_A29_01962	CDS	582	dcd	3.5.4.13	COG0717	dCTP deaminase
282940_A29_01963	CDS	642	udk	2.7.1.48		Uridine kinase
282940_A29_01964	CDS	1113	apbC		COG0489	Iron-sulfur cluster carrier protein
282940_A29_01965	CDS	2055	metG	6.1.1.10	COG0073	Methionine--tRNA ligase
282940_A29_01966	CDS	1962	cirA		COG4771	Colicin I receptor
282940_A29_01967	CDS	789	yusV		COG1120	Probable siderophore transport system ATP-binding protein YusV
282940_A29_01968	CDS	1083	hmuU_2		COG0609	Hemin transport system permease protein HmuU
282940_A29_01969	CDS	1146				hypothetical protein
282940_A29_01970	CDS	1485	lysP		COG0833	Lysine-specific permease
282940_A29_01971	CDS	864	cmpR_2			HTH-type transcriptional activator CmpR
282940_A29_01972	CDS	441	uspF_2		COG0589	Universal stress protein F
282940_A29_01973	CDS	189				hypothetical protein
282940_A29_01974	CDS	1089	yeiH		COG2855	UPF0324 inner membrane protein YeiH
282940_A29_01975	CDS	858	nfo	3.1.21.2	COG0648	Endonuclease 4
282940_A29_01976	CDS	1692	fruA		COG1299	PTS system fructose-specific EIIB'BC component
282940_A29_01977	CDS	939	lacC	2.7.1.144		Tagatose-6-phosphate kinase
282940_A29_01978	CDS	1134	fruB		COG1925	Multiphosphoryl transfer protein
282940_A29_01979	CDS	435	rppH_1	3.6.1.-		RNA pyrophosphohydrolase
282940_A29_01980	CDS	744	glnH_2		COG0834	Glutamine-binding periplasmic protein
282940_A29_01981	CDS	669	glnP		COG0765	Glutamine transport system permease protein GlnP
282940_A29_01982	CDS	723	glnQ_3		COG1126	Glutamine transport ATP-binding protein GlnQ
282940_A29_01983	CDS	2244	ybiO		COG0668	Moderate conductance mechanosensitive channel YbiO
282940_A29_01984	CDS	948	rlmF	2.1.1.181	COG3129	Ribosomal RNA large subunit methyltransferase F
282940_A29_01985	CDS	642				hypothetical protein
282940_A29_01986	CDS	1584	pdeN	3.1.4.52	COG2200	Probable cyclic di-GMP phosphodiesterase PdeN
282940_A29_01987	CDS	1827				hypothetical protein
282940_A29_01988	CDS	1098	yejB		COG4174	Inner membrane ABC transporter permease protein YejB
282940_A29_01989	CDS	1023	yejE		COG4239	Inner membrane ABC transporter permease protein YejE
282940_A29_01990	CDS	1614	yejF		COG4172	Uncharacterized ABC transporter ATP-binding protein YejF
	repeat_region	328
282940_A29_01991	CDS	555	cas6f	3.1.-.-		CRISPR-associated endonuclease Cas6f/Csy4
282940_A29_01992	CDS	993	csy3			CRISPR-associated protein Csy3
282940_A29_01993	CDS	951	csy2			CRISPR-associated protein Csy2
282940_A29_01994	CDS	1344	csy1			CRISPR-associated protein Csy1
282940_A29_01995	CDS	3144	cas3	3.1.-.-	COG1203	CRISPR-associated nuclease/helicase Cas3 subtype I-F/YPEST
282940_A29_01996	CDS	309	yejG			Uncharacterized protein YejG
	repeat_region	208
282940_A29_01997	CDS	1209	bcr_1			Bicyclomycin resistance protein
[truncated: 2,596 more rows]

## Sheet: Hafnia alvei UUNT_MP41
locus_tag	ftype	length_bp	gene	EC_number	COG	product
282941_A41_00001	CDS	501				hypothetical protein
282941_A41_00002	CDS	255				hypothetical protein
282941_A41_00003	CDS	1299				hypothetical protein
282941_A41_00004	CDS	909				hypothetical protein
282941_A41_00005	CDS	2166				hypothetical protein
282941_A41_00006	CDS	1449				hypothetical protein
282941_A41_00007	CDS	486				hypothetical protein
282941_A41_00008	CDS	180				hypothetical protein
282941_A41_00009	CDS	243				hypothetical protein
282941_A41_00010	CDS	708				hypothetical protein
282941_A41_00011	CDS	450				hypothetical protein
282941_A41_00012	CDS	441	rrrD_1	3.2.1.17	COG3772	Lysozyme RrrD
282941_A41_00013	CDS	321				hypothetical protein
282941_A41_00014	CDS	495				hypothetical protein
282941_A41_00015	CDS	204				hypothetical protein
282941_A41_00016	CDS	363	rusA_1	3.1.22.4	COG4570	Crossover junction endodeoxyribonuclease RusA
282941_A41_00017	CDS	291				hypothetical protein
282941_A41_00018	CDS	180				hypothetical protein
282941_A41_00019	CDS	687	pphA_1	3.1.3.16	COG0639	Serine/threonine-protein phosphatase 1
282941_A41_00020	CDS	354				hypothetical protein
282941_A41_00021	CDS	198				hypothetical protein
282941_A41_00022	CDS	273				hypothetical protein
282941_A41_00023	CDS	216				hypothetical protein
282941_A41_00024	CDS	450				hypothetical protein
282941_A41_00025	CDS	252				hypothetical protein
282941_A41_00026	CDS	186				hypothetical protein
282941_A41_00027	CDS	195				hypothetical protein
282941_A41_00028	CDS	708				hypothetical protein
282941_A41_00029	CDS	939				hypothetical protein
282941_A41_00030	CDS	294				hypothetical protein
282941_A41_00031	CDS	216				hypothetical protein
282941_A41_00032	CDS	633			COG1974	Uncharacterized HTH-type transcriptional regulator CBU_1416
282941_A41_00033	CDS	312				hypothetical protein
282941_A41_00034	CDS	282				hypothetical protein
282941_A41_00035	CDS	444				hypothetical protein
282941_A41_00036	CDS	537				hypothetical protein
282941_A41_00037	CDS	504				hypothetical protein
282941_A41_00038	CDS	444				hypothetical protein
282941_A41_00039	CDS	132				hypothetical protein
282941_A41_00040	CDS	1035				hypothetical protein
282941_A41_00041	CDS	114				hypothetical protein
282941_A41_00042	CDS	207				hypothetical protein
282941_A41_00043	CDS	261				hypothetical protein
282941_A41_00044	CDS	684				hypothetical protein
282941_A41_00045	CDS	528				hypothetical protein
282941_A41_00046	CDS	504	ssb_1			Single-stranded DNA-binding protein
282941_A41_00047	CDS	300				hypothetical protein
282941_A41_00048	CDS	351				hypothetical protein
282941_A41_00049	CDS	363				hypothetical protein
282941_A41_00050	CDS	210				hypothetical protein
282941_A41_00051	CDS	174				hypothetical protein
282941_A41_00052	CDS	204				hypothetical protein
282941_A41_00053	CDS	543				hypothetical protein
282941_A41_00054	CDS	1164	xerC_1			Tyrosine recombinase XerC
282941_A41_00055	tRNA	76				tRNA-Lys(ctt)
282941_A41_00056	CDS	666	chaC	4.3.2.7	COG3703	Glutathione-specific gamma-glutamylcyclotransferase
282941_A41_00057	CDS	570				hypothetical protein
282941_A41_00058	CDS	531				hypothetical protein
282941_A41_00059	CDS	762				hypothetical protein
282941_A41_00060	CDS	2364	yehB		COG3188	Outer membrane usher protein YehB
282941_A41_00061	CDS	981				hypothetical protein
282941_A41_00062	CDS	1482	amyA	3.2.1.1	COG0366	Cytoplasmic alpha-amylase
282941_A41_00063	CDS	1491	ttgC		COG1538	Probable efflux pump outer membrane protein TtgC
282941_A41_00064	CDS	2406				hypothetical protein
282941_A41_00065	CDS	1368				hypothetical protein
282941_A41_00066	CDS	438				hypothetical protein
282941_A41_00067	CDS	549				hypothetical protein
282941_A41_00068	CDS	1086				hypothetical protein
282941_A41_00069	CDS	1764				hypothetical protein
282941_A41_00070	CDS	1593				hypothetical protein
282941_A41_00071	CDS	3378				hypothetical protein
282941_A41_00072	CDS	1131				hypothetical protein
282941_A41_00073	CDS	258				hypothetical protein
282941_A41_00074	CDS	2340				hypothetical protein
282941_A41_00075	CDS	507				hypothetical protein
282941_A41_00076	CDS	510				hypothetical protein
282941_A41_00077	CDS	501				hypothetical protein
282941_A41_00078	CDS	762				hypothetical protein
282941_A41_00079	CDS	2397				hypothetical protein
282941_A41_00080	CDS	2766	clpV1		COG0542	Protein ClpV1
282941_A41_00081	CDS	492	hcpA_1		COG3157	Major exported protein
282941_A41_00082	CDS	1710	ompA_1			Outer membrane protein A
282941_A41_00083	CDS	660				hypothetical protein
282941_A41_00084	CDS	1350				hypothetical protein
282941_A41_00085	CDS	1548				hypothetical protein
282941_A41_00086	CDS	501				hypothetical protein
282941_A41_00087	CDS	609				hypothetical protein
282941_A41_00088	CDS	591	btuR_1	2.5.1.17	COG2109	Corrinoid adenosyltransferase
282941_A41_00089	CDS	1647	fumB	4.2.1.2	COG1838	Fumarate hydratase class I, anaerobic
282941_A41_00090	CDS	924	gcvA_1			Glycine cleavage system transcriptional activator
282941_A41_00091	CDS	1065	cobT_1	2.4.2.21	COG2038	Nicotinate-nucleotide--dimethylbenzimidazole phosphoribosyltransferase
282941_A41_00092	CDS	759	cobS_1	2.7.8.26	COG0368	Adenosylcobinamide-GDP ribazoletransferase
282941_A41_00093	CDS	1536	cobQ_1			Cobyric acid synthase
282941_A41_00094	CDS	429	sumT	2.1.1.107	COG0007	Uroporphyrinogen-III C-methyltransferase
282941_A41_00095	CDS	342	nasF	2.1.1.107	COG0007	Uroporphyrinogen-III C-methyltransferase
282941_A41_00096	CDS	861	pduX_1	2.7.1.177	COG4542	L-threonine kinase
282941_A41_00097	CDS	126				hypothetical protein
282941_A41_00098	CDS	447	glmS_1	5.4.99.1		Glutamate mutase sigma subunit
282941_A41_00099	CDS	1392				hypothetical protein
282941_A41_00100	CDS	1446	glmE	5.4.99.1		Glutamate mutase epsilon subunit
282941_A41_00101	CDS	1245		4.3.1.2		Methylaspartate ammonia-lyase
282941_A41_00102	CDS	1374				hypothetical protein
282941_A41_00103	CDS	318				hypothetical protein
282941_A41_00104	CDS	1317	dctA_1		COG1301	C4-dicarboxylate transport protein
282941_A41_00105	CDS	996	glsA1_1	3.5.1.2	COG2066	Glutaminase 1
282941_A41_00106	CDS	10641				hypothetical protein
282941_A41_00107	tRNA	88				tRNA-Ser(tga)
282941_A41_00108	CDS	663	yccA		COG0670	Modulator of FtsH protease YccA
282941_A41_00109	CDS	330	tusE	2.8.1.-	COG2920	Sulfurtransferase TusE
282941_A41_00110	CDS	279	yccX	3.6.1.7	COG1254	Acylphosphatase
282941_A41_00111	CDS	1194	rlmI	2.1.1.191	COG1092	Ribosomal RNA large subunit methyltransferase I
282941_A41_00112	CDS	321	hspQ		COG3785	Heat shock protein HspQ
282941_A41_00113	CDS	417	yccU		COG1832	Uncharacterized protein YccU
282941_A41_00114	CDS	510			COG3110	UPF0319 protein HI_1681
282941_A41_00115	CDS	459	mgsA	4.2.3.3	COG1803	Methylglyoxal synthase
282941_A41_00116	CDS	2205	helD	3.6.4.12	COG0210	DNA helicase IV
282941_A41_00117	CDS	447	yccF		COG3304	Inner membrane protein YccF
282941_A41_00118	CDS	2136	yccS		COG1289	Inner membrane protein YccS
282941_A41_00119	CDS	624	sxy		COG3070	Protein Sxy
282941_A41_00120	CDS	510	sulA		COG5404	Cell division inhibitor SulA
282941_A41_00121	CDS	1056	ompA_2			Outer membrane protein A
282941_A41_00122	CDS	480	matP		COG3120	Macrodomain Ter protein
282941_A41_00123	CDS	1797	lon_1	3.4.21.53		Lon protease
282941_A41_00124	CDS	519	fabA	4.2.1.59		3-hydroxydecanoyl-[acyl-carrier-protein] dehydratase
282941_A41_00125	CDS	945	ybdO_1			Uncharacterized HTH-type transcriptional regulator YbdO
282941_A41_00126	CDS	561	pqiC		COG3009	Intermembrane transport lipoprotein PqiC
282941_A41_00127	CDS	1641	pqiB		COG3008	Intermembrane transport protein PqiB
282941_A41_00128	CDS	1269	pqiA		COG2995	Intermembrane transport protein PqiA
282941_A41_00129	CDS	1905	uup		COG0488	ABC transporter ATP-binding protein uup
282941_A41_00130	CDS	2127	rlmL		COG0116	Ribosomal RNA large subunit methyltransferase K/L
282941_A41_00131	CDS	219	ydfZ_1			Putative selenoprotein YdfZ
282941_A41_00132	CDS	1104	ycbX		COG0633	Uncharacterized protein YcbX
282941_A41_00133	CDS	549	zapC_1			Cell division protein ZapC
282941_A41_00134	CDS	1011	pyrD	1.3.5.2	COG0167	Dihydroorotate dehydrogenase (quinone)
282941_A41_00135	CDS	1083				hypothetical protein
282941_A41_00136	CDS	1116	recA_1		COG0468	Protein RecA
282941_A41_00137	CDS	561	lpxD_1	2.3.1.191		UDP-3-O-(3-hydroxymyristoyl)glucosamine N-acyltransferase
282941_A41_00138	CDS	552	lpxD_2	2.3.1.191		UDP-3-O-(3-hydroxymyristoyl)glucosamine N-acyltransferase
282941_A41_00139	CDS	546	dapH	2.3.1.89		2,3,4,5-tetrahydropyridine-2,6-dicarboxylate N-acetyltransferase
282941_A41_00140	CDS	582	tfaE			Prophage tail fiber assembly protein homolog TfaE
282941_A41_00141	CDS	1860				hypothetical protein
282941_A41_00142	CDS	552				hypothetical protein
282941_A41_00143	CDS	915				hypothetical protein
282941_A41_00144	CDS	351				hypothetical protein
282941_A41_00145	CDS	1125				hypothetical protein
282941_A41_00146	CDS	216				hypothetical protein
282941_A41_00147	CDS	477				hypothetical protein
282941_A41_00148	CDS	1968				hypothetical protein
282941_A41_00149	CDS	297				hypothetical protein
282941_A41_00150	CDS	507				hypothetical protein
282941_A41_00151	CDS	1464				hypothetical protein
282941_A41_00152	CDS	615				hypothetical protein
282941_A41_00153	CDS	540				hypothetical protein
282941_A41_00154	CDS	660				hypothetical protein
282941_A41_00155	CDS	360				hypothetical protein
282941_A41_00156	CDS	351				hypothetical protein
282941_A41_00157	CDS	2049	clpP_1	3.4.21.92		ATP-dependent Clp protease proteolytic subunit
282941_A41_00158	CDS	1539				hypothetical protein
282941_A41_00159	CDS	216				hypothetical protein
282941_A41_00160	CDS	2130				hypothetical protein
282941_A41_00161	CDS	495				hypothetical protein
282941_A41_00162	CDS	387				hypothetical protein
282941_A41_00163	CDS	528				hypothetical protein
282941_A41_00164	CDS	615				hypothetical protein
282941_A41_00165	CDS	327				hypothetical protein
282941_A41_00166	CDS	276			COG1662	IS1 family transposase IS1A
282941_A41_00167	CDS	378			COG1662	IS1 family transposase IS1R
282941_A41_00168	CDS	294				hypothetical protein
282941_A41_00169	tRNA	77				tRNA-Lys(ttt)
282941_A41_00170	tRNA	75				tRNA-Gly(tcc)
282941_A41_00171	tRNA	77				tRNA-Met(cat)
282941_A41_00172	CDS	744				hypothetical protein
282941_A41_00173	CDS	852				hypothetical protein
282941_A41_00174	CDS	366				hypothetical protein
282941_A41_00175	CDS	1011				hypothetical protein
282941_A41_00176	CDS	378	rusA_2	3.1.22.4	COG4570	Crossover junction endodeoxyribonuclease RusA
282941_A41_00177	CDS	753				hypothetical protein
282941_A41_00178	CDS	660				hypothetical protein
282941_A41_00179	CDS	270				hypothetical protein
282941_A41_00180	CDS	942				hypothetical protein
282941_A41_00181	CDS	711				hypothetical protein
282941_A41_00182	CDS	543				hypothetical protein
282941_A41_00183	CDS	201				hypothetical protein
282941_A41_00184	CDS	675	lexA_1	3.4.21.88		LexA repressor
282941_A41_00185	tRNA	82				tRNA-Asn(gtt)
282941_A41_00186	CDS	378				hypothetical protein
282941_A41_00187	CDS	720				hypothetical protein
282941_A41_00188	CDS	357				hypothetical protein
282941_A41_00189	CDS	618				hypothetical protein
282941_A41_00190	CDS	372	lexA_2	3.4.21.88		LexA repressor
282941_A41_00191	CDS	258				hypothetical protein
282941_A41_00192	CDS	570	ssuE	1.5.1.38	COG0431	FMN reductase (NADPH)
282941_A41_00193	CDS	2619	pepN	3.4.11.2	COG0308	Aminopeptidase N
282941_A41_00194	CDS	1731				hypothetical protein
282941_A41_00195	CDS	1206	pncB	6.3.4.21	COG1488	Nicotinate phosphoribosyltransferase
282941_A41_00196	CDS	1401	asnS	6.1.1.22	COG0017	Asparagine--tRNA ligase
282941_A41_00197	CDS	1137	ompN_1		COG3203	Outer membrane porin N
282941_A41_00198	CDS	1194	aspC	2.6.1.1	COG1448	Aspartate aminotransferase
282941_A41_00199	CDS	648	gloC	3.1.2.6	COG0491	Hydroxyacylglutathione hydrolase GloC
282941_A41_00200	CDS	549				hypothetical protein
282941_A41_00201	CDS	1815	ycbB	2.-.-.-	COG2989	Probable L,D-transpeptidase YcbB
282941_A41_00202	CDS	4455	mukB_1		COG3096	Chromosome partition protein MukB
282941_A41_00203	CDS	729	mukE_1		COG3095	Chromosome partition protein MukE
282941_A41_00204	CDS	1323	mukF_1		COG3006	Chromosome partition protein MukF
282941_A41_00205	CDS	798	cmoM	2.1.1.-	COG0500	tRNA 5-carboxymethoxyuridine methyltransferase
282941_A41_00206	CDS	771				hypothetical protein
282941_A41_00207	CDS	264				hypothetical protein
282941_A41_00208	CDS	1368		3.5.4.32	COG0402	8-oxoguanine deaminase
282941_A41_00209	CDS	1500	uacT_1		COG2233	Uric acid transporter UacT
282941_A41_00210	CDS	1404	uacT_2		COG2233	Uric acid transporter UacT
282941_A41_00211	CDS	918				hypothetical protein
282941_A41_00212	CDS	756	kdsB	2.7.7.38	COG1212	3-deoxy-manno-octulosonate cytidylyltransferase
282941_A41_00213	CDS	177	ycaR		COG2835	UPF0434 protein YcaR
282941_A41_00214	CDS	3225				hypothetical protein
282941_A41_00215	CDS	459	ndhS_1	1.17.1.5		Nicotinate dehydrogenase small FeS subunit
282941_A41_00216	CDS	1245				hypothetical protein
282941_A41_00217	CDS	210	cspB_1		COG1278	Cold shock-like protein CspB
282941_A41_00218	CDS	210	cspE_1			Cold shock-like protein CspE
282941_A41_00219	CDS	987	lpxK	2.7.1.130	COG1663	Tetraacyldisaccharide 4'-kinase
282941_A41_00220	CDS	1749	msbA_1	7.5.2.6	COG1132	Lipid A export ATP-binding/permease protein MsbA
282941_A41_00221	CDS	2274				hypothetical protein
282941_A41_00222	CDS	285	ihfB		COG0776	Integration host factor subunit beta
282941_A41_00223	CDS	1677	rpsA		COG0539	30S ribosomal protein S1
282941_A41_00224	CDS	690	cmk	2.7.4.25		Cytidylate kinase
282941_A41_00225	CDS	1281	aroA	2.5.1.19	COG0128	3-phosphoshikimate 1-carboxyvinyltransferase
282941_A41_00226	CDS	1089	serC_1	2.6.1.52	COG1932	Phosphoserine aminotransferase
282941_A41_00227	CDS	693				hypothetical protein
282941_A41_00228	CDS	1047	ansB_1	3.5.1.1	COG0252	L-asparaginase 2
282941_A41_00229	CDS	1761	ycaO		COG1944	Ribosomal protein S12 methylthiotransferase accessory factor YcaO
282941_A41_00230	CDS	858	focA_1		COG2116	Probable formate transporter 1
282941_A41_00231	CDS	2283	pflB	2.3.1.54	COG1882	Formate acetyltransferase 1
282941_A41_00232	CDS	741	pflA_1	1.97.1.4	COG1180	Pyruvate formate-lyase 1-activating enzyme
282941_A41_00233	CDS	456				hypothetical protein
282941_A41_00234	CDS	1140	ycaD			Uncharacterized MFS-type transporter YcaD
282941_A41_00235	CDS	588	napF_1		COG1145	Ferredoxin-type protein NapF
282941_A41_00236	CDS	615	dmsD		COG3381	Tat proofreading chaperone DmsD
282941_A41_00237	CDS	861	dmsC		COG3302	Anaerobic dimethyl sulfoxide reductase chain C
282941_A41_00238	CDS	621	dmsB_1		COG0437	Anaerobic dimethyl sulfoxide reductase chain B
282941_A41_00239	CDS	2445	dmsA	1.8.5.3	COG0243	Dimethyl sulfoxide reductase DmsA
282941_A41_00240	CDS	1293	serS	6.1.1.11	COG0172	Serine--tRNA ligase
282941_A41_00241	CDS	1344	rarA_1		COG2256	Replication-associated recombination protein A
282941_A41_00242	CDS	612	lolA		COG2834	Outer-membrane lipoprotein carrier protein
282941_A41_00243	CDS	3777				hypothetical protein
282941_A41_00244	CDS	495	lrp		COG1522	Leucine-responsive regulatory protein
282941_A41_00245	CDS	966	trxB_1	1.8.1.9	COG0492	Thioredoxin reductase
282941_A41_00246	CDS	1773	cydD		COG4988	ATP-binding/permease protein CydD
282941_A41_00247	CDS	1722			COG1132	Probable ABC transporter ATP-binding/permease protein HI_0664
282941_A41_00248	CDS	732	aat	2.3.2.6	COG2360	Leucyl/phenylalanyl-tRNA--protein transferase
282941_A41_00249	CDS	219	infA		COG0361	Translation initiation factor IF-1
282941_A41_00250	CDS	2277	clpA		COG0542	ATP-dependent Clp protease ATP-binding subunit ClpA
282941_A41_00251	CDS	324	clpS		COG2127	ATP-dependent Clp protease adapter protein ClpS
282941_A41_00252	CDS	222	cspD		COG1278	Cold shock-like protein CspD
282941_A41_00253	CDS	951				hypothetical protein
282941_A41_00254	CDS	1671				hypothetical protein
282941_A41_00255	CDS	900	lysO		COG2431	Lysine exporter LysO
282941_A41_00256	CDS	1653	hcp	1.7.99.1	COG1151	Hydroxylamine reductase
282941_A41_00257	CDS	1005	hcr	1.-.-.-	COG1018	NADH oxidoreductase HCR
282941_A41_00258	CDS	1722	poxB_1	1.2.5.1	COG0028	Pyruvate dehydrogenase [ubiquinone]
282941_A41_00259	CDS	1053	ltaE	4.1.2.48	COG2008	Low specificity L-threonine aldolase
282941_A41_00260	CDS	1446				hypothetical protein
282941_A41_00261	CDS	1020	auaH	1.1.1.394		Aurachin B dehydrogenase
282941_A41_00262	CDS	861	amiD_1	3.5.1.28	COG3023	N-acetylmuramoyl-L-alanine amidase AmiD
282941_A41_00263	CDS	321	ybjQ		COG0393	UPF0145 protein YbjQ
282941_A41_00264	CDS	1401				hypothetical protein
282941_A41_00265	CDS	369	rob_1		COG2207	Right origin-binding protein
282941_A41_00266	CDS	615	azoR1	1.7.1.17	COG1182	FMN-dependent NADH-azoreductase 1
282941_A41_00267	CDS	918	dmlR_1			HTH-type transcriptional regulator DmlR
282941_A41_00268	CDS	729	artP	3.6.3.-	COG4161	Arginine transport ATP-binding protein ArtP
282941_A41_00269	CDS	732	artI_1		COG0834	Putative ABC transporter arginine-binding protein 2
282941_A41_00270	CDS	717	artQ_1		COG4215	Arginine ABC transporter permease protein ArtQ
282941_A41_00271	CDS	669	artM_1		COG4160	Arginine ABC transporter permease protein ArtM
282941_A41_00272	CDS	732	artJ		COG0834	ABC transporter arginine-binding protein 1
282941_A41_00273	CDS	489	ogt_1	2.1.1.63	COG0350	Methylated-DNA--protein-cysteine methyltransferase, constitutive
282941_A41_00274	CDS	1134	rlmC	2.1.1.189	COG2265	23S rRNA (uracil(747)-C(5))-methyltransferase RlmC
282941_A41_00275	CDS	492	ybjO			Inner membrane protein YbjO
282941_A41_00276	CDS	846	ydcV_1			Inner membrane ABC transporter permease protein YdcV
282941_A41_00277	CDS	963	potH		COG1176	Putrescine transport system permease protein PotH
282941_A41_00278	CDS	1134	potA_1	7.6.2.11	COG3842	Spermidine/putrescine import ATP-binding protein PotA
282941_A41_00279	CDS	1107	potF		COG0687	Putrescine-binding periplasmic protein
282941_A41_00280	CDS	492	ybjN			Uncharacterized protein YbjN
282941_A41_00281	CDS	195				hypothetical protein
282941_A41_00282	CDS	888	rimK	6.3.2.-	COG0189	Ribosomal protein S6--L-glutamate ligase
282941_A41_00283	CDS	723	nfsA	1.-.-.-	COG0778	Oxygen-insensitive NADPH nitroreductase
282941_A41_00284	CDS	306				hypothetical protein
282941_A41_00285	CDS	264	grxA		COG0695	Glutaredoxin 1
282941_A41_00286	CDS	393	ybjM			Inner membrane protein YbjM
282941_A41_00287	CDS	1752	aspT			Aspartate/alanine antiporter
282941_A41_00288	CDS	606				hypothetical protein
282941_A41_00289	CDS	891				hypothetical protein
282941_A41_00290	CDS	129				hypothetical protein
282941_A41_00291	CDS	213	xerD_1			Tyrosine recombinase XerD
282941_A41_00292	CDS	159				hypothetical protein
282941_A41_00293	CDS	726				hypothetical protein
282941_A41_00294	CDS	510	cfaB			CFA/I fimbrial subunit B
282941_A41_00295	CDS	2739				hypothetical protein
282941_A41_00296	CDS	1182	cfaE			CFA/I fimbrial subunit E
282941_A41_00297	CDS	711				hypothetical protein
282941_A41_00298	CDS	1284	mdtH_1			Multidrug resistance protein MdtH
282941_A41_00299	CDS	609	ybjG	3.6.1.27	COG0671	Putative undecaprenyl-diphosphatase YbjG
282941_A41_00300	CDS	765	deoR		COG1349	Deoxyribose operon repressor
282941_A41_00301	CDS	1290	sdaC_1		COG0814	Serine transporter
282941_A41_00302	CDS	1368	sdaB	4.3.1.17	COG1760	L-serine dehydratase 2
282941_A41_00303	CDS	150				hypothetical protein
282941_A41_00304	CDS	1209	dacC	3.4.16.4	COG1686	D-alanyl-D-alanine carboxypeptidase DacC
282941_A41_00305	CDS	1305				hypothetical protein
282941_A41_00306	CDS	279	fixX_1		COG2440	Ferredoxin-like protein FixX
282941_A41_00307	CDS	573	ygcP		COG1954	Uncharacterized protein YgcP
282941_A41_00308	CDS	975	fixB_1			Protein FixB
282941_A41_00309	CDS	798	fixA_1			Protein FixA
282941_A41_00310	CDS	1365	ygcS_1			Inner membrane metabolite transport protein YgcS
282941_A41_00311	CDS	1455		1.-.-.-	COG0277	Uncharacterized FAD-linked oxidoreductase Rv2280
282941_A41_00312	CDS	786	kduD_1	1.1.1.127		2-dehydro-3-deoxy-D-gluconate 5-dehydrogenase
282941_A41_00313	CDS	1296	yqcE			Inner membrane protein YqcE
282941_A41_00314	CDS	1452	lsrK	2.7.1.189	COG1070	Autoinducer-2 kinase
282941_A41_00315	CDS	216				hypothetical protein
282941_A41_00316	CDS	300	parE1		COG3668	Toxin ParE1
282941_A41_00317	CDS	1329		1.1.99.3		Gluconate 2-dehydrogenase cytochrome c subunit
282941_A41_00318	CDS	1785		1.1.99.3		Gluconate 2-dehydrogenase flavoprotein
282941_A41_00319	CDS	750		1.1.99.3		Gluconate 2-dehydrogenase subunit 3
282941_A41_00320	CDS	639	rhtC_1		COG1280	Threonine efflux protein
282941_A41_00321	CDS	894	inlA		COG4886	Internalin A
282941_A41_00322	CDS	819				hypothetical protein
282941_A41_00323	CDS	1197	bacE			Putative bacilysin exporter BacE
282941_A41_00324	CDS	540				hypothetical protein
282941_A41_00325	CDS	1317	rimO	2.8.4.4	COG0621	Ribosomal protein S12 methylthiotransferase RimO
282941_A41_00326	CDS	828	yeeZ		COG0451	Protein YeeZ
282941_A41_00327	CDS	900	hisG	2.4.2.17	COG0040	ATP phosphoribosyltransferase
282941_A41_00328	CDS	1338	hisD	1.1.1.23	COG0141	Histidinol dehydrogenase
282941_A41_00329	CDS	1104	hisC_1	2.6.1.9	COG0079	Histidinol-phosphate aminotransferase
282941_A41_00330	CDS	1068	hisB		COG0131	Histidine biosynthesis bifunctional protein HisB
282941_A41_00331	CDS	606	hisH	4.3.2.10	COG0118	Imidazole glycerol phosphate synthase subunit HisH
282941_A41_00332	CDS	738	hisA	5.3.1.16	COG0106	1-(5-phosphoribosyl)-5-[(5-phosphoribosylamino)methylideneamino] imidazole-4-carboxamide isomerase
282941_A41_00333	CDS	777	hisF	4.3.2.10	COG0107	Imidazole glycerol phosphate synthase subunit HisF
282941_A41_00334	CDS	630	hisI_1	3.5.4.19		Histidine biosynthesis bifunctional protein HisIE
282941_A41_00335	CDS	267	ybiI		COG1734	Uncharacterized protein YbiI
282941_A41_00336	CDS	1176	hipO_1	3.5.1.32	COG1473	Hippurate hydrolase
282941_A41_00337	CDS	1164	torC_1		COG3005	Cytochrome c-type protein TorC
282941_A41_00338	CDS	2517	dorA	1.7.2.3	COG0243	Dimethyl sulfoxide/trimethylamine N-oxide reductase
282941_A41_00339	CDS	336				hypothetical protein
282941_A41_00340	CDS	1179	setB			Sugar efflux transporter B
282941_A41_00341	CDS	744	dgaF_1	4.1.2.14		2-dehydro-3-deoxy-phosphogluconate aldolase
282941_A41_00342	CDS	1125	dgaE_1	4.3.1.29		D-glucosaminate-6-phosphate ammonia lyase
282941_A41_00343	CDS	867	manZ_1		COG3716	PTS system mannose-specific EIID component
282941_A41_00344	CDS	753	agaC_1		COG3715	N-acetylgalactosamine permease IIC component 1
282941_A41_00345	CDS	486	levE	2.7.1.202	COG3444	PTS system fructose-specific EIIB component
282941_A41_00346	CDS	432				hypothetical protein
282941_A41_00347	CDS	2835	dgaR			Transcriptional regulatory protein DagR
282941_A41_00348	CDS	255	yeiW		COG0727	UPF0153 protein YeiW
282941_A41_00349	CDS	1251	mtr			Tryptophan-specific transport protein
282941_A41_00350	CDS	573	yeiP		COG0231	Elongation factor P-like protein
282941_A41_00351	CDS	1191	uxuA_1	4.2.1.8	COG1312	Mannonate dehydratase
282941_A41_00352	CDS	1467	por_1	1.1.1.-	COG0246	Polyol:NADP oxidoreductase
282941_A41_00353	CDS	1536	pdeG	3.1.4.52		Probable cyclic di-GMP phosphodiesterase PdeG
282941_A41_00354	CDS	744	lutR_1		COG2186	HTH-type transcriptional regulator LutR
282941_A41_00355	CDS	324				hypothetical protein
282941_A41_00356	CDS	987	yeiR	3.6.-.-	COG0523	Zinc-binding GTPase YeiR
282941_A41_00357	CDS	705	lpxT	2.7.4.29	COG0671	Lipid A 1-diphosphate synthase
282941_A41_00358	CDS	585	mepS_1	3.4.-.-	COG0791	Murein DD-endopeptidase MepS/Murein LD-carboxypeptidase
282941_A41_00359	CDS	1404	cycA		COG1113	D-serine/D-alanine/glycine transporter
282941_A41_00360	CDS	1116	fepE		COG3765	Ferric enterobactin transport protein FepE
282941_A41_00361	CDS	912	ybiB_1		COG0547	Uncharacterized protein YbiB
282941_A41_00362	CDS	2190	dinG	3.6.4.12	COG1199	ATP-dependent DNA helicase DinG
282941_A41_00363	CDS	1200	proV		COG4175	Glycine betaine/proline betaine transport system ATP-binding protein ProV
282941_A41_00364	CDS	1104	ousW		COG4176	Glycine betaine/choline transport system permease protein OusW
282941_A41_00365	CDS	1050	ousX		COG2113	Glycine betaine-binding periplasmic protein OusX
282941_A41_00366	CDS	1059	yeeA_1		COG1289	Inner membrane protein YeeA
282941_A41_00367	CDS	1422	sbcB	3.1.11.1	COG2925	Exodeoxyribonuclease I
282941_A41_00368	CDS	927	rarD_1		COG2962	Protein RarD
282941_A41_00369	CDS	330				hypothetical protein
282941_A41_00370	CDS	390				hypothetical protein
282941_A41_00371	CDS	1389	puuP		COG0531	Putrescine importer PuuP
282941_A41_00372	CDS	222				hypothetical protein
282941_A41_00373	CDS	1323	puuE_1	2.6.1.19	COG0160	4-aminobutyrate aminotransferase PuuE
282941_A41_00374	CDS	1419	puuA	6.3.1.11	COG0174	Gamma-glutamylputrescine synthetase PuuA
282941_A41_00375	CDS	783	puuD	3.5.1.94	COG2071	Gamma-glutamyl-gamma-aminobutyrate hydrolase PuuD
282941_A41_00376	CDS	558	puuR_1			HTH-type transcriptional regulator PuuR
282941_A41_00377	CDS	1497	puuC_1	1.2.1.5	COG1012	NADP/NAD-dependent aldehyde dehydrogenase PuuC
282941_A41_00378	CDS	1281	puuB	1.4.3.-		Gamma-glutamylputrescine oxidoreductase
282941_A41_00379	CDS	264				hypothetical protein
282941_A41_00380	CDS	1224	mdrP			Na(+), Li(+), K(+)/H(+) antiporter
282941_A41_00381	CDS	408	yohJ		COG1380	UPF0299 membrane protein YohJ
282941_A41_00382	CDS	693	yohK_1		COG1346	Inner membrane protein YohK
282941_A41_00383	CDS	885	cdd	3.5.4.5	COG0295	Cytidine deaminase
282941_A41_00384	CDS	1698	maeA_1	1.1.1.38	COG0281	NAD-dependent malic enzyme
282941_A41_00385	CDS	750				hypothetical protein
282941_A41_00386	CDS	2163	pdeA_1	3.1.4.52		Probable cyclic di-GMP phosphodiesterase PdeA
282941_A41_00387	CDS	1011	mglC		COG4211	Galactoside transport system permease protein MglC
282941_A41_00388	CDS	1593	mglA	7.5.2.11	COG1129	Galactose/methyl galactoside import ATP-binding protein MglA
282941_A41_00389	CDS	999	mglB		COG1879	D-galactose-binding periplasmic protein
282941_A41_00390	CDS	999	galS		COG1609	HTH-type transcriptional regulator GalS
282941_A41_00391	CDS	1200				hypothetical protein
282941_A41_00392	CDS	663	folE	3.5.4.16	COG0302	GTP cyclohydrolase 1
282941_A41_00393	CDS	1161				hypothetical protein
282941_A41_00394	CDS	969	gltR		COG0583	HTH-type transcriptional regulator GltR
282941_A41_00395	CDS	1125	frmA	1.1.1.284	COG1062	S-(hydroxymethyl)glutathione dehydrogenase
282941_A41_00396	CDS	843	yeiG	3.1.2.12	COG0627	S-formylglutathione hydrolase YeiG
282941_A41_00397	CDS	1239	moeA	2.10.1.1	COG0303	Molybdopterin molybdenumtransferase
282941_A41_00398	CDS	768	moeB	2.7.7.80	COG0476	Molybdopterin-synthase adenylyltransferase
282941_A41_00399	CDS	387			COG0346	Virulence protein STM3117
282941_A41_00400	CDS	822				hypothetical protein
282941_A41_00401	CDS	2550	mdoH	2.4.1.-	COG2943	Glucans biosynthesis glucosyltransferase H
282941_A41_00402	CDS	1569	mdoG_1		COG3131	Glucans biosynthesis protein G
282941_A41_00403	CDS	345				hypothetical protein
282941_A41_00404	CDS	375				hypothetical protein
282941_A41_00405	CDS	1692	ypdA	2.7.13.3	COG3275	Sensor histidine kinase YpdA
282941_A41_00406	CDS	735	ypdB		COG3279	Transcriptional regulatory protein YpdB
282941_A41_00407	CDS	426	hdeB_1			Acid stress chaperone HdeB
282941_A41_00408	CDS	966	glk	2.7.1.2	COG0837	Glucokinase
282941_A41_00409	CDS	705	ygeA	5.1.1.13		L-aspartate/glutamate-specific racemase
282941_A41_00410	CDS	453				hypothetical protein
282941_A41_00411	CDS	870				hypothetical protein
282941_A41_00412	CDS	1875	ipdC_1	4.1.1.74	COG3961	Indole-3-pyruvate decarboxylase
282941_A41_00413	CDS	990	gpr	1.1.1.-	COG0667	L-glyceraldehyde 3-phosphate reductase
282941_A41_00414	CDS	567	maa	2.3.1.79	COG0110	Maltose O-acetyltransferase
282941_A41_00415	CDS	417				hypothetical protein
282941_A41_00416	CDS	1302	mntH_1		COG1914	Divalent metal cation transporter MntH
282941_A41_00417	CDS	1203	nupC		COG1972	Nucleoside permease NupC
282941_A41_00418	tRNA	76				tRNA-Ala(ggc)
282941_A41_00419	tRNA	76				tRNA-Ala(ggc)
282941_A41_00420	CDS	399				hypothetical protein
282941_A41_00421	CDS	189				hypothetical protein
282941_A41_00422	CDS	1416	gltX	6.1.1.17	COG0008	Glutamate--tRNA ligase
282941_A41_00423	tRNA	76				tRNA-Val(tac)
282941_A41_00424	tRNA	76				tRNA-Val(tac)
282941_A41_00425	tRNA	76				tRNA-Val(tac)
282941_A41_00426	tRNA	76				tRNA-Val(tac)
282941_A41_00427	tRNA	76				tRNA-Val(tac)
282941_A41_00428	tRNA	76				tRNA-Lys(ttt)
282941_A41_00429	CDS	666				hypothetical protein
282941_A41_00430	CDS	717				hypothetical protein
282941_A41_00431	CDS	1902	pgaA			Poly-beta-1,6-N-acetyl-D-glucosamine export protein
282941_A41_00432	CDS	2103	pgaB	3.5.1.-	COG0726	Poly-beta-1,6-N-acetyl-D-glucosamine N-deacetylase
282941_A41_00433	CDS	1302	pgaC	2.4.1.-	COG1215	Poly-beta-1,6-N-acetyl-D-glucosamine synthase
282941_A41_00434	CDS	405				hypothetical protein
282941_A41_00435	CDS	240				hypothetical protein
282941_A41_00436	CDS	2037	ligA	6.5.1.2	COG0272	DNA ligase
282941_A41_00437	CDS	1020	zipA_1		COG3115	Cell division protein ZipA
282941_A41_00438	CDS	786	cysZ_1		COG2981	Sulfate transporter CysZ
282941_A41_00439	CDS	969	cysK	2.5.1.47	COG0031	Cysteine synthase A
282941_A41_00440	CDS	258	ptsH		COG1925	Phosphocarrier protein HPr
282941_A41_00441	CDS	1728	ptsI_1	2.7.3.9	COG1080	Phosphoenolpyruvate-protein phosphotransferase
282941_A41_00442	CDS	510	crr		COG2190	PTS system glucose-specific EIIA component
282941_A41_00443	CDS	885	cysM	2.5.1.47	COG0031	Cysteine synthase B
282941_A41_00444	CDS	1095	cysA	7.3.2.3	COG1118	Sulfate/thiosulfate import ATP-binding protein CysA
282941_A41_00445	CDS	879	cysW		COG4208	Sulfate transport system permease protein CysW
282941_A41_00446	CDS	840	cysT		COG0555	Sulfate transport system permease protein CysT
282941_A41_00447	CDS	1005	cysP		COG4150	Thiosulfate-binding protein
282941_A41_00448	CDS	900	yfeX	1.11.1.-	COG2837	Dye-decolorizing peroxidase YfeX
282941_A41_00449	CDS	585	yfeY			Uncharacterized protein YfeY
282941_A41_00450	CDS	468	yfeZ_1			Inner membrane protein YfeZ
282941_A41_00451	CDS	426	ypeA	2.3.1.-	COG0456	Acetyltransferase YpeA
282941_A41_00452	CDS	3117	lacZ	3.2.1.23		Beta-galactosidase
282941_A41_00453	CDS	873	amiA	3.5.1.28	COG0860	N-acetylmuramoyl-L-alanine amidase AmiA
282941_A41_00454	CDS	918	hemF	1.3.3.3	COG0408	Oxygen-dependent coproporphyrinogen-III oxidase
282941_A41_00455	CDS	456	yaiI_1		COG1671	UPF0178 protein YaiI
282941_A41_00456	CDS	792				hypothetical protein
282941_A41_00457	CDS	780	yehW_1		COG1174	Glycine betaine uptake system permease protein YehW
282941_A41_00458	CDS	936	yehX	3.6.3.-	COG1125	Glycine betaine uptake system ATP-binding protein YehX
282941_A41_00459	CDS	1221	yehY		COG1174	Glycine betaine uptake system permease protein YehY
282941_A41_00460	CDS	933	yehZ		COG1732	Glycine betaine-binding protein YehZ
282941_A41_00461	CDS	1086				hypothetical protein
282941_A41_00462	CDS	99				hypothetical protein
282941_A41_00463	CDS	345				hypothetical protein
282941_A41_00464	CDS	591	yohC			Inner membrane protein YohC
282941_A41_00465	CDS	924	gltC_1			HTH-type transcriptional regulator GltC
282941_A41_00466	CDS	933	fenF	2.3.1.39		Malonyl CoA-acyl carrier protein transacylase
282941_A41_00467	CDS	630	mdcG	2.7.7.66		Phosphoribosyl-dephospho-CoA transferase
282941_A41_00468	CDS	960				hypothetical protein
282941_A41_00469	CDS	816				hypothetical protein
282941_A41_00470	CDS	867	madC	2.1.3.10		Malonyl-S-ACP:biotin-protein carboxyltransferase MADC
282941_A41_00471	CDS	303	mdcC_1			Malonate decarboxylase acyl carrier protein
282941_A41_00472	CDS	855	citG_1	2.4.2.52	COG1767	2-(5''-triphosphoribosyl)-3'-dephosphocoenzyme-A synthase
282941_A41_00473	CDS	1662	madA_1	2.3.1.187		Acetyl-S-ACP:malonate ACP transferase
282941_A41_00474	CDS	816	nlpA		COG1464	Lipoprotein 28
282941_A41_00475	CDS	144				hypothetical protein
282941_A41_00476	CDS	426				hypothetical protein
282941_A41_00477	CDS	375				hypothetical protein
282941_A41_00478	CDS	1257				hypothetical protein
282941_A41_00479	CDS	1518	cusB			Cation efflux system protein CusB
282941_A41_00480	CDS	3141	cusA		COG3696	Cation efflux system protein CusA
282941_A41_00481	CDS	354				hypothetical protein
282941_A41_00482	CDS	753	gpmA	5.4.2.11	COG0588	2,3-bisphosphoglycerate-dependent phosphoglycerate mutase
282941_A41_00483	CDS	420				hypothetical protein
282941_A41_00484	CDS	1053	aroG_1	2.5.1.54	COG0722	Phospho-2-dehydro-3-deoxyheptonate aldolase, Phe-sensitive
282941_A41_00485	CDS	654				hypothetical protein
282941_A41_00486	CDS	981	zitB		COG1230	Zinc transporter ZitB
282941_A41_00487	CDS	1401	patA	2.6.1.82	COG4992	Putrescine aminotransferase
282941_A41_00488	CDS	1053	nadA_1	2.5.1.72	COG0379	Quinolinate synthase A
282941_A41_00489	tRNA	76				tRNA-Lys(ttt)
282941_A41_00490	tRNA	76				tRNA-Lys(ttt)
282941_A41_00491	tRNA	76				tRNA-Lys(ttt)
282941_A41_00492	tRNA	76				tRNA-Lys(ttt)
282941_A41_00493	CDS	804	cpoB_1		COG1729	Cell division coordinator CpoB
282941_A41_00494	CDS	516	pal_1		COG2885	Peptidoglycan-associated lipoprotein
282941_A41_00495	CDS	1293	tolB_1		COG0823	Tol-Pal system protein TolB
282941_A41_00496	CDS	1239				hypothetical protein
282941_A41_00497	CDS	423	tolR		COG0848	Tol-Pal system protein TolR
282941_A41_00498	CDS	684	tolQ_1		COG0811	Tol-Pal system protein TolQ
282941_A41_00499	CDS	396	ybgC	3.1.2.-	COG0824	Acyl-CoA thioester hydrolase YbgC
282941_A41_00500	CDS	294				hypothetical protein
282941_A41_00501	CDS	114	cydX	7.1.1.7	COG4890	Cytochrome bd-I ubiquinol oxidase subunit X
282941_A41_00502	CDS	1140	cydB	7.1.1.7	COG1294	Cytochrome bd-I ubiquinol oxidase subunit 2
282941_A41_00503	CDS	1563	cydA_1	7.1.1.7	COG1271	Cytochrome bd-I ubiquinol oxidase subunit 1
282941_A41_00504	CDS	870	sucD	6.2.1.5	COG0074	Succinate--CoA ligase [ADP-forming] subunit alpha
282941_A41_00505	CDS	1167	sucC	6.2.1.5	COG0045	Succinate--CoA ligase [ADP-forming] subunit beta
282941_A41_00506	CDS	1215	sucB	2.3.1.61	COG0508	Dihydrolipoyllysine-residue succinyltransferase component of 2-oxoglutarate dehydrogenase complex
282941_A41_00507	CDS	2808	sucA	1.2.4.2	COG0567	2-oxoglutarate dehydrogenase E1 component
282941_A41_00508	CDS	717	sdhB	1.3.5.1	COG0479	Succinate dehydrogenase iron-sulfur subunit
282941_A41_00509	CDS	1782	sdhA	1.3.5.1		Succinate dehydrogenase flavoprotein subunit
282941_A41_00510	CDS	363	sdhD		COG2142	Succinate dehydrogenase hydrophobic membrane anchor subunit
282941_A41_00511	CDS	402	sdhC		COG2009	Succinate dehydrogenase cytochrome b556 subunit
282941_A41_00512	CDS	1281	gltA	2.3.3.16	COG0372	Citrate synthase
282941_A41_00513	CDS	792	nei	3.2.2.-	COG0266	Endonuclease 8
282941_A41_00514	CDS	735	pxpA	3.5.2.9	COG1540	5-oxoprolinase subunit A
282941_A41_00515	CDS	930	pxpC	3.5.2.9	COG1984	5-oxoprolinase subunit C
282941_A41_00516	CDS	657	pxpB	3.5.2.9	COG2049	5-oxoprolinase subunit B
282941_A41_00517	CDS	837	xapA_1	2.4.2.1	COG0005	Purine nucleoside phosphorylase 2
282941_A41_00518	CDS	1215	tsgA_1		COG0477	Protein TsgA
282941_A41_00519	CDS	936	benM_1			HTH-type transcriptional regulator BenM
282941_A41_00520	CDS	336				hypothetical protein
282941_A41_00521	CDS	744	ybgI_1		COG0327	GTP cyclohydrolase 1 type 2 homolog
282941_A41_00522	CDS	981				hypothetical protein
282941_A41_00523	CDS	1431	phrB	4.1.99.3	COG0415	Deoxyribodipyrimidine photo-lyase
282941_A41_00524	CDS	948				hypothetical protein
282941_A41_00525	CDS	201				hypothetical protein
282941_A41_00526	CDS	624				hypothetical protein
282941_A41_00527	CDS	90				hypothetical protein
282941_A41_00528	CDS	1689	kdpA		COG2060	Potassium-transporting ATPase potassium-binding subunit
282941_A41_00529	CDS	2067	kdpB	7.2.2.6	COG2216	Potassium-transporting ATPase ATP-binding subunit
282941_A41_00530	CDS	597	kdpC		COG2156	Potassium-transporting ATPase KdpC subunit
282941_A41_00531	CDS	2706	kdpD	2.7.13.3	COG2205	Sensor protein KdpD
282941_A41_00532	CDS	747	kdpE_1		COG0745	KDP operon transcriptional regulatory protein KdpE
282941_A41_00533	CDS	339				hypothetical protein
282941_A41_00534	CDS	1647	pgm_1	5.4.2.2	COG0033	Phosphoglucomutase
282941_A41_00535	CDS	540	seqA		COG3057	Negative modulator of initiation of replication
282941_A41_00536	CDS	804	ybfF	3.1.-.-	COG0596	Esterase YbfF
282941_A41_00537	CDS	276	ybfE			Uncharacterized protein YbfE
282941_A41_00538	CDS	528	fldA		COG0716	Flavodoxin 1
282941_A41_00539	CDS	450	fur		COG0735	Ferric uptake regulation protein
282941_A41_00540	CDS	2673	chb_1	3.2.1.52		Chitobiase
282941_A41_00541	CDS	330	chiQ			Uncharacterized lipoprotein ChiQ
282941_A41_00542	CDS	1386	chiP			Chitoporin
282941_A41_00543	CDS	1668	glnS_1	6.1.1.18	COG0008	Glutamine--tRNA ligase
282941_A41_00544	CDS	2040	nagE_1		COG1263	PTS system N-acetylglucosamine-specific EIICBA component
282941_A41_00545	CDS	801	nagB_1	3.5.99.6	COG0363	Glucosamine-6-phosphate deaminase
282941_A41_00546	CDS	1152	nagA	3.5.1.25	COG1820	N-acetylglucosamine-6-phosphate deacetylase
282941_A41_00547	CDS	1233	nagC_1		COG1940	N-acetylglucosamine repressor
282941_A41_00548	CDS	753	nagD_1	3.1.3.5	COG0647	Ribonucleotide monophosphatase NagD
282941_A41_00549	CDS	1668	asnB	6.3.5.4	COG0367	Asparagine synthetase B [glutamine-hydrolyzing]
282941_A41_00550	tRNA	77				tRNA-Met(cat)
282941_A41_00551	tRNA	85				tRNA-Leu(tag)
282941_A41_00552	tRNA	75				tRNA-Gln(ttg)
282941_A41_00553	tRNA	75				tRNA-Gln(ttg)
282941_A41_00554	tRNA	77				tRNA-Met(cat)
282941_A41_00555	tRNA	75				tRNA-Gln(ctg)
282941_A41_00556	tRNA	75				tRNA-Gln(ctg)
282941_A41_00557	CDS	1176	ubiF	1.14.99.60	COG0654	3-demethoxyubiquinol 3-hydroxylase
282941_A41_00558	CDS	1425	miaB	2.8.4.3	COG0621	tRNA-2-methylthio-N(6)-dimethylallyladenosine synthase
282941_A41_00559	CDS	1059	ybeZ_1		COG1702	PhoH-like protein
282941_A41_00560	CDS	474	ybeY	3.1.-.-	COG0319	Endoribonuclease YbeY
282941_A41_00561	CDS	885	corC		COG4535	Magnesium and cobalt efflux protein CorC
282941_A41_00562	CDS	1524	lnt	2.3.1.269	COG0815	Apolipoprotein N-acyltransferase
282941_A41_00563	CDS	588				hypothetical protein
282941_A41_00564	CDS	111				hypothetical protein
282941_A41_00565	CDS	933	gltI		COG0834	Glutamate/aspartate import solute-binding protein
282941_A41_00566	CDS	741	gltJ_1		COG0765	Glutamate/aspartate import permease protein GltJ
282941_A41_00567	CDS	675	gltK		COG0765	Glutamate/aspartate import permease protein GltK
282941_A41_00568	CDS	726	glnQ_1	3.6.3.-	COG1126	Glutamine transport ATP-binding protein GlnQ
282941_A41_00569	CDS	948	rihA_1	3.2.-.-	COG1957	Pyrimidine-specific ribonucleoside hydrolase RihA
282941_A41_00570	CDS	933	rihA_2	3.2.-.-	COG1957	Pyrimidine-specific ribonucleoside hydrolase RihA
282941_A41_00571	CDS	483				hypothetical protein
282941_A41_00572	CDS	2583	leuS	6.1.1.4	COG0495	Leucine--tRNA ligase
282941_A41_00573	CDS	738	lptE		COG2980	LPS-assembly lipoprotein LptE
282941_A41_00574	CDS	1035	holA	2.7.7.7	COG1466	DNA polymerase III subunit delta
282941_A41_00575	CDS	672	nadD_1	2.7.7.18	COG1057	Nicotinate-nucleotide adenylyltransferase
282941_A41_00576	CDS	318	rsfS_1		COG0799	Ribosomal silencing factor RsfS
282941_A41_00577	CDS	471	rlmH	2.1.1.177	COG1576	Ribosomal RNA large subunit methyltransferase H
282941_A41_00578	CDS	1896	mrdA_1	3.4.16.4	COG0768	Peptidoglycan D,D-transpeptidase MrdA
282941_A41_00579	CDS	1113	mrdB	2.4.1.129	COG0772	Peptidoglycan glycosyltransferase MrdB
282941_A41_00580	CDS	1107	rlpA	4.2.2.-	COG0797	Endolytic peptidoglycan transglycosylase RlpA
282941_A41_00581	CDS	1212	dacA_1	3.4.16.4	COG1686	D-alanyl-D-alanine carboxypeptidase DacA
282941_A41_00582	CDS	264	ybeD		COG2921	UPF0250 protein YbeD
282941_A41_00583	CDS	669	lipB	2.3.1.181	COG0321	Octanoyltransferase
282941_A41_00584	CDS	966	lipA	2.8.1.8	COG0320	Lipoyl synthase
282941_A41_00585	CDS	198	tatA_1		COG1826	Sec-independent protein translocase protein TatA
282941_A41_00586	CDS	978	cdhR		COG4977	HTH-type transcriptional regulator CdhR
282941_A41_00587	CDS	423				hypothetical protein
282941_A41_00588	CDS	507				hypothetical protein
282941_A41_00589	CDS	1035	rhaT		COG0697	L-rhamnose-proton symporter
282941_A41_00590	CDS	453				hypothetical protein
282941_A41_00591	CDS	366				hypothetical protein
282941_A41_00592	CDS	750				hypothetical protein
282941_A41_00593	CDS	474				hypothetical protein
282941_A41_00594	CDS	1194				hypothetical protein
282941_A41_00595	CDS	738	fabG_1	1.1.1.100		3-oxoacyl-[acyl-carrier-protein] reductase FabG
282941_A41_00596	CDS	252				hypothetical protein
282941_A41_00597	CDS	777				hypothetical protein
282941_A41_00598	CDS	1254	fabF_1	2.3.1.179		3-oxoacyl-[acyl-carrier-protein] synthase 2
282941_A41_00599	CDS	1398	tdeA_1		COG1538	Toxin and drug export protein A
282941_A41_00600	CDS	1962	macB_1	3.6.3.-	COG0577	Macrolide export ATP-binding/permease protein MacB
282941_A41_00601	CDS	1161	macA_1		COG0845	Macrolide export protein MacA
282941_A41_00602	CDS	2145	lagD	3.4.22.-		Lactococcin-G-processing and transport ATP-binding protein LagD
282941_A41_00603	CDS	957				hypothetical protein
282941_A41_00604	CDS	708				hypothetical protein
282941_A41_00605	CDS	195				hypothetical protein
282941_A41_00606	CDS	675				hypothetical protein
282941_A41_00607	CDS	543	smfA_1			Fimbria A protein
282941_A41_00608	CDS	1056				hypothetical protein
282941_A41_00609	CDS	624	smfA_2			Fimbria A protein
282941_A41_00610	CDS	747	papD_1		COG3121	Chaperone protein PapD
282941_A41_00611	CDS	2475	papC_1		COG3188	Outer membrane usher protein PapC
282941_A41_00612	CDS	558	ybgD			Uncharacterized fimbrial-like protein YbgD
282941_A41_00613	CDS	540	pmfA			Major fimbrial subunit
282941_A41_00614	CDS	918	ydhF	1.-.-.-	COG4989	Oxidoreductase YdhF
282941_A41_00615	CDS	861	rhaR_1			HTH-type transcriptional activator RhaR
282941_A41_00616	CDS	822	rhaS_1			HTH-type transcriptional activator RhaS
282941_A41_00617	CDS	1479	rhaB	2.7.1.5	COG1070	L-Rhamnulokinase
282941_A41_00618	CDS	1257	rhaA	5.3.1.14	COG4806	L-rhamnose isomerase
282941_A41_00619	CDS	825	rhaD	4.1.2.19	COG0235	Rhamnulose-1-phosphate aldolase
282941_A41_00620	CDS	1149	adhB_1	1.1.1.1		Alcohol dehydrogenase 2
282941_A41_00621	CDS	315	rhaM	5.1.3.32	COG3254	L-rhamnose mutarotase
282941_A41_00622	CDS	567	emtA_1	4.2.2.-	COG0741	Endo-type membrane-bound lytic murein transglycosylase A
282941_A41_00623	CDS	1008	yjfF			Inner membrane ABC transporter permease protein YjfF
282941_A41_00624	CDS	1020	ytfT			Inner membrane ABC transporter permease protein YtfT
282941_A41_00625	CDS	1506	fruK_1	7.5.2.-	COG1129	Fructose import ATP-binding protein FruK
282941_A41_00626	CDS	957	ytfQ_1			ABC transporter periplasmic-binding protein YtfQ
282941_A41_00627	CDS	3114	acrF		COG0841	Multidrug export protein AcrF
282941_A41_00628	CDS	1164	acrE			Multidrug export protein AcrE
282941_A41_00629	CDS	681	acrR_1		COG1309	HTH-type transcriptional regulator AcrR
282941_A41_00630	CDS	414	hiuH_1	3.5.2.17	COG2351	5-hydroxyisourate hydrolase
282941_A41_00631	CDS	396				hypothetical protein
282941_A41_00632	CDS	894	pgrR_1			HTH-type transcriptional regulator PgrR
282941_A41_00633	CDS	1656	lldP_1		COG1620	L-lactate permease
282941_A41_00634	CDS	792	lldR_1		COG2186	Putative L-lactate dehydrogenase operon regulatory protein
282941_A41_00635	CDS	1146	lldD	1.1.-.-	COG1304	L-lactate dehydrogenase
282941_A41_00636	CDS	1455	yeeO		COG0534	Probable FMN/FAD exporter YeeO
282941_A41_00637	CDS	1203		1.6.-.-	COG1252	NADH dehydrogenase-like protein Rv1812c
282941_A41_00638	CDS	510	nsrR_1			HTH-type transcriptional repressor NsrR
282941_A41_00639	CDS	831				hypothetical protein
282941_A41_00640	CDS	819				hypothetical protein
282941_A41_00641	CDS	492				hypothetical protein
282941_A41_00642	CDS	441				hypothetical protein
282941_A41_00643	CDS	1194	mgl	4.4.1.11	COG0626	L-methionine gamma-lyase
282941_A41_00644	CDS	1284	yhjV		COG0814	Inner membrane transport protein YhjV
282941_A41_00645	CDS	1518	norR_1			Anaerobic nitric oxide reductase transcription regulator NorR
282941_A41_00646	tRNA	77				tRNA-Arg(tct)
282941_A41_00647	CDS	858	folD_1		COG0190	Bifunctional protein FolD
282941_A41_00648	CDS	1368	gabD1	1.2.1.79	COG1012	Succinate-semialdehyde dehydrogenase [NADP(+)] 1
282941_A41_00649	CDS	213	ybcJ		COG2501	Uncharacterized protein YbcJ
282941_A41_00650	CDS	1386	cysS_1	6.1.1.16	COG0215	Cysteine--tRNA ligase
282941_A41_00651	CDS	495	ppiB	5.2.1.8	COG0652	Peptidyl-prolyl cis-trans isomerase B
282941_A41_00652	CDS	726	lpxH	3.6.1.54	COG2908	UDP-2,3-diacylglucosamine hydrolase
282941_A41_00653	CDS	747	dnaC		COG1484	DNA replication protein DnaC
282941_A41_00654	CDS	564	dnaT			Primosomal protein 1
282941_A41_00655	CDS	1383				hypothetical protein
282941_A41_00656	CDS	525	purE_1	5.4.99.18	COG0041	N5-carboxyaminoimidazole ribonucleotide mutase
282941_A41_00657	CDS	1071	purK_1	6.3.4.18	COG0026	N5-carboxyaminoimidazole ribonucleotide synthase
282941_A41_00658	CDS	1419	dgcT	2.7.7.65		Probable diguanylate cyclase DgcT
282941_A41_00659	CDS	2406				hypothetical protein
282941_A41_00660	CDS	687	lolD_1	3.6.3.-	COG1136	Lipoprotein-releasing system ATP-binding protein LolD
282941_A41_00661	CDS	567	tesA	3.1.2.2	COG2755	Thioesterase 1/protease 1/lysophospholipase L1
282941_A41_00662	CDS	774	sadH	1.-.-.-		Putative oxidoreductase SadH
282941_A41_00663	CDS	855	cnoX		COG3118	Chaperedoxin
282941_A41_00664	CDS	927				hypothetical protein
282941_A41_00665	CDS	243				hypothetical protein
282941_A41_00666	CDS	483				hypothetical protein
282941_A41_00667	CDS	186				hypothetical protein
282941_A41_00668	CDS	1281				hypothetical protein
282941_A41_00669	CDS	882				hypothetical protein
282941_A41_00670	CDS	2199				hypothetical protein
282941_A41_00671	CDS	1416			COG1783	Uncharacterized protein HI_1410
282941_A41_00672	CDS	423				hypothetical protein
282941_A41_00673	CDS	180				hypothetical protein
282941_A41_00674	CDS	288				hypothetical protein
282941_A41_00675	CDS	279				hypothetical protein
282941_A41_00676	CDS	453				hypothetical protein
282941_A41_00677	CDS	612				hypothetical protein
282941_A41_00678	CDS	318				hypothetical protein
282941_A41_00679	CDS	489				hypothetical protein
282941_A41_00680	CDS	204				hypothetical protein
282941_A41_00681	CDS	228				hypothetical protein
282941_A41_00682	CDS	582				hypothetical protein
282941_A41_00683	CDS	180				hypothetical protein
282941_A41_00684	CDS	681	pphA_2	3.1.3.16	COG0639	Serine/threonine-protein phosphatase 1
282941_A41_00685	CDS	456				hypothetical protein
282941_A41_00686	CDS	285				hypothetical protein
282941_A41_00687	CDS	315				hypothetical protein
282941_A41_00688	CDS	291				hypothetical protein
282941_A41_00689	CDS	423				hypothetical protein
282941_A41_00690	CDS	171				hypothetical protein
282941_A41_00691	CDS	708				hypothetical protein
282941_A41_00692	CDS	939				hypothetical protein
282941_A41_00693	CDS	288				hypothetical protein
282941_A41_00694	CDS	228				hypothetical protein
282941_A41_00695	CDS	618				hypothetical protein
282941_A41_00696	CDS	261				hypothetical protein
282941_A41_00697	CDS	504				hypothetical protein
282941_A41_00698	CDS	114				hypothetical protein
282941_A41_00699	CDS	132				hypothetical protein
282941_A41_00700	CDS	627				hypothetical protein
282941_A41_00701	CDS	114				hypothetical protein
282941_A41_00702	CDS	207				hypothetical protein
282941_A41_00703	CDS	261				hypothetical protein
282941_A41_00704	CDS	684				hypothetical protein
282941_A41_00705	CDS	507	ssb_2			Single-stranded DNA-binding protein
282941_A41_00706	CDS	300				hypothetical protein
282941_A41_00707	CDS	564				hypothetical protein
282941_A41_00708	CDS	237				hypothetical protein
282941_A41_00709	CDS	687				hypothetical protein
282941_A41_00710	CDS	294				hypothetical protein
282941_A41_00711	CDS	519				hypothetical protein
282941_A41_00712	CDS	285				hypothetical protein
282941_A41_00713	CDS	240				hypothetical protein
282941_A41_00714	CDS	543				hypothetical protein
282941_A41_00715	CDS	261				hypothetical protein
282941_A41_00716	CDS	1068	xerC_2			Tyrosine recombinase XerC
282941_A41_00717	CDS	186				hypothetical protein
282941_A41_00718	CDS	687				hypothetical protein
282941_A41_00719	CDS	2754				hypothetical protein
282941_A41_00720	CDS	1980	tmcA	2.3.1.193	COG1444	tRNA(Met) cytidine acetyltransferase TmcA
282941_A41_00721	CDS	879				hypothetical protein
282941_A41_00722	CDS	129				hypothetical protein
282941_A41_00723	CDS	714	purC	6.3.2.6	COG0152	Phosphoribosylaminoimidazole-succinocarboxamide synthase
282941_A41_00724	CDS	1053	bamC		COG3317	Outer membrane protein assembly factor BamC
282941_A41_00725	CDS	882	dapA_1	4.3.3.7	COG0329	4-hydroxy-tetrahydrodipicolinate synthase
282941_A41_00726	CDS	579	gcvR_1		COG2716	Glycine cleavage system transcriptional repressor
282941_A41_00727	CDS	471	bcp	1.11.1.15	COG1225	Peroxiredoxin Bcp
282941_A41_00728	CDS	1065				hypothetical protein
282941_A41_00729	CDS	1485	bepA_1	3.4.-.-	COG4783	Beta-barrel assembly-enhancing protease
282941_A41_00730	CDS	357	yfgD		COG1393	Uncharacterized protein YfgD
282941_A41_00731	CDS	579				hypothetical protein
282941_A41_00732	CDS	843				hypothetical protein
282941_A41_00733	CDS	465				hypothetical protein
282941_A41_00734	CDS	2280	maeB	1.1.1.40	COG0280	NADP-dependent malic enzyme
282941_A41_00735	CDS	570	nudK	3.6.1.-		GDP-mannose pyrophosphatase NudK
282941_A41_00736	CDS	708	hda		COG0593	DnaA regulatory inactivator Hda
282941_A41_00737	CDS	1293	uraA		COG2233	Uracil permease
282941_A41_00738	CDS	630	upp	2.4.2.9	COG0035	Uracil phosphoribosyltransferase
282941_A41_00739	CDS	1041	purM	6.3.3.1	COG0150	Phosphoribosylformylglycinamidine cyclo-ligase
282941_A41_00740	CDS	639	purN	2.1.2.2	COG0299	Phosphoribosylglycinamide formyltransferase
282941_A41_00741	CDS	558	speG	2.3.1.57	COG1670	Spermidine N(1)-acetyltransferase
282941_A41_00742	CDS	813	pstB3	7.3.2.1	COG1117	Phosphate import ATP-binding protein PstB 3
282941_A41_00743	CDS	1686				hypothetical protein
282941_A41_00744	CDS	2190				hypothetical protein
282941_A41_00745	CDS	2067	ppk	2.7.4.1	COG0855	Polyphosphate kinase
282941_A41_00746	CDS	1524	ppx	3.6.1.11	COG0248	Exopolyphosphatase
282941_A41_00747	CDS	951	pstS_1		COG0226	Phosphate-binding protein PstS
282941_A41_00748	CDS	1350	phoR_1	2.7.13.3		Phosphate regulon sensor protein PhoR
282941_A41_00749	CDS	690	phoB_1		COG0745	Phosphate regulon transcriptional regulatory protein PhoB
282941_A41_00750	CDS	1275	sbcD		COG0420	Nuclease SbcCD subunit D
282941_A41_00751	CDS	3693				hypothetical protein
282941_A41_00752	CDS	276			COG1662	IS1 family transposase IS1A
282941_A41_00753	CDS	378			COG1662	IS1 family transposase IS1R
282941_A41_00754	CDS	354	soxS_1			Regulatory protein SoxS
282941_A41_00755	CDS	357				hypothetical protein
282941_A41_00756	CDS	327	fryB_1	2.7.1.202	COG1445	PTS system fructose-like EIIB component 1
282941_A41_00757	CDS	1257	fryC		COG1299	Fructose-like permease IIC component 1
282941_A41_00758	CDS	1110	ypdF	3.4.11.-	COG0006	Aminopeptidase YpdF
282941_A41_00759	CDS	1044	ypdE	3.4.11.-	COG1363	Aminopeptidase YpdE
282941_A41_00760	CDS	2496	fryA_1		COG1080	Multiphosphoryl transfer protein 1
282941_A41_00761	CDS	867	rhaR_2			HTH-type transcriptional activator RhaR
282941_A41_00762	CDS	471	sbmC		COG3449	DNA gyrase inhibitor
282941_A41_00763	CDS	1326	proP_1			Proline/betaine transporter
282941_A41_00764	CDS	906	mak	2.7.1.4	COG1940	Fructokinase
282941_A41_00765	CDS	948	rdgC_1		COG2974	Recombination-associated protein RdgC
282941_A41_00766	CDS	288	ppnP	2.4.2.1	COG3123	Pyrimidine/purine nucleoside phosphorylase
282941_A41_00767	CDS	954	yajO	1.1.-.-	COG0667	1-deoxyxylulose-5-phosphate synthase YajO
282941_A41_00768	CDS	1296	mdtA_1			Multidrug resistance protein MdtA
282941_A41_00769	CDS	3150	mdtB			Multidrug resistance protein MdtB
282941_A41_00770	CDS	3099	mdtC_1		COG0841	Multidrug resistance protein MdtC
282941_A41_00771	CDS	1425	mdtD			Putative multidrug resistance protein MdtD
282941_A41_00772	CDS	1374	baeS	2.7.13.3	COG0642	Signal transduction histidine-protein kinase BaeS
282941_A41_00773	CDS	732	baeR		COG0745	Transcriptional regulatory protein BaeR
282941_A41_00774	CDS	342			COG3422	UPF0339 protein SO_3888
282941_A41_00775	CDS	1371	rlhA_1		COG0826	23S rRNA 5-hydroxycytidine C2501 synthase
282941_A41_00776	CDS	900	yegS_1	2.7.1.-	COG1597	Probable lipid kinase YegS
282941_A41_00777	CDS	1215	rspA	4.2.1.-	COG4948	D-galactonate dehydratase family member RspA
282941_A41_00778	CDS	1020	rspB	1.1.1.-	COG1063	Starvation-sensing protein RspB
282941_A41_00779	CDS	1353	exuT_1			Hexuronate transporter
282941_A41_00780	CDS	1470	por_2	1.1.1.-	COG0246	Polyol:NADP oxidoreductase
282941_A41_00781	CDS	735	rspR		COG1802	HTH-type transcriptional repressor RspR
282941_A41_00782	CDS	1050	fbaB	4.1.2.13	COG1830	Fructose-bisphosphate aldolase class 1
282941_A41_00783	CDS	957	ybdO_2			Uncharacterized HTH-type transcriptional regulator YbdO
282941_A41_00784	CDS	678	narI	1.7.5.1	COG2181	Respiratory nitrate reductase 1 gamma chain
282941_A41_00785	CDS	720	narJ		COG2180	Nitrate reductase molybdenum cofactor assembly chaperone NarJ
282941_A41_00786	CDS	1557	narH_1	1.7.5.1	COG1140	Respiratory nitrate reductase 1 beta chain
282941_A41_00787	CDS	3768	narG	1.7.5.1	COG5013	Respiratory nitrate reductase 1 alpha chain
282941_A41_00788	CDS	453				hypothetical protein
282941_A41_00789	CDS	1527	narK		COG2223	Nitrate/nitrite transporter NarK
282941_A41_00790	CDS	1785	narX	2.7.13.3		Nitrate/nitrite sensor protein NarX
282941_A41_00791	CDS	663	narL_1		COG2197	Nitrate/nitrite response regulator protein NarL
282941_A41_00792	CDS	648	dsbA_1		COG0526	Thiol:disulfide interchange protein DsbA
282941_A41_00793	CDS	465				hypothetical protein
282941_A41_00794	CDS	852				hypothetical protein
282941_A41_00795	CDS	1095				hypothetical protein
282941_A41_00796	CDS	888				hypothetical protein
282941_A41_00797	CDS	2010				hypothetical protein
282941_A41_00798	CDS	648	iprA_1			Inhibitor of hydrogen peroxide resistance
282941_A41_00799	CDS	801	thiD	2.7.1.49	COG0351	Hydroxymethylpyrimidine/phosphomethylpyrimidine kinase
282941_A41_00800	CDS	840	thiM_1	2.7.1.50	COG2145	Hydroxyethylthiazole kinase
282941_A41_00801	CDS	1746	dld	1.1.5.12	COG0277	Quinone-dependent D-lactate dehydrogenase
282941_A41_00802	CDS	732	cysH_1	1.8.4.8	COG0175	Phosphoadenosine phosphosulfate reductase
282941_A41_00803	CDS	1734	cysI	1.8.1.2	COG0155	Sulfite reductase [NADPH] hemoprotein beta-component
282941_A41_00804	CDS	1803	cysJ	1.8.1.2	COG0369	Sulfite reductase [NADPH] flavoprotein alpha-component
282941_A41_00805	CDS	360	queD	4.1.2.50	COG0720	6-carboxy-5,6,7,8-tetrahydropterin synthase
282941_A41_00806	CDS	315	yqjD_1		COG4575	Uncharacterized protein YqjD
282941_A41_00807	CDS	1215	alaC_1	2.6.1.2	COG0436	Glutamate-pyruvate aminotransferase AlaC
282941_A41_00808	CDS	1140	hcaT			Probable 3-phenylpropionic acid transporter
282941_A41_00809	CDS	168				hypothetical protein
282941_A41_00810	CDS	798	cdh_1	3.6.1.26	COG2134	CDP-diacylglycerol pyrophosphatase
282941_A41_00811	CDS	672	queE	4.3.99.3		7-carboxy-7-deazaguanine synthase
282941_A41_00812	CDS	1251	hutI	3.5.2.7	COG1228	Imidazolonepropionase
282941_A41_00813	CDS	954	hutG	3.5.3.8	COG0010	Formimidoylglutamase
282941_A41_00814	CDS	735	nagR_1		COG2188	HTH-type transcriptional repressor NagR
282941_A41_00815	CDS	600	ves			Protein Ves
282941_A41_00816	CDS	918	qmcA		COG0330	Protein QmcA
282941_A41_00817	CDS	453	ybbJ_1		COG1585	Inner membrane protein YbbJ
282941_A41_00818	CDS	408	cueR_1		COG0789	HTH-type transcriptional regulator CueR
282941_A41_00819	CDS	2760	copA	7.2.2.8	COG2217	Copper-exporting P-type ATPase
282941_A41_00820	CDS	813				hypothetical protein
282941_A41_00821	CDS	480	ybaK	4.2.-.-	COG2606	Cys-tRNA(Pro)/Cys-tRNA(Cys) deacylase YbaK
282941_A41_00822	CDS	720	phoC_1	3.1.3.2		Major phosphate-irrepressible acid phosphatase
282941_A41_00823	CDS	213	cspG_1		COG1278	Cold shock-like protein CspG
282941_A41_00824	CDS	1662	ushA		COG0737	Protein UshA
282941_A41_00825	CDS	1224	fsr_1			Fosmidomycin resistance protein
282941_A41_00826	CDS	1698	ybaL		COG1226	Putative cation/proton antiporter YbaL
282941_A41_00827	CDS	1302	gsk	2.7.1.73	COG0524	Inosine-guanosine kinase
282941_A41_00828	CDS	975	hemH_1	4.99.1.1	COG0276	Ferrochelatase
282941_A41_00829	CDS	645	adk_1	2.7.4.3	COG0563	Adenylate kinase
282941_A41_00830	CDS	1140	yesR	3.2.1.172	COG4225	Unsaturated rhamnogalacturonyl hydrolase YesR
282941_A41_00831	CDS	1578	xylP			Isoprimeverose transporter
282941_A41_00832	CDS	1869	htpG_1		COG0326	Chaperone protein HtpG
282941_A41_00833	CDS	606	recR		COG0353	Recombination protein RecR
282941_A41_00834	CDS	330	ybaB		COG0718	Nucleoid-associated protein YbaB
282941_A41_00835	CDS	2001	dnaX	2.7.7.7	COG2812	DNA polymerase III subunit tau
282941_A41_00836	CDS	552	apt	2.4.2.7		Adenine phosphoribosyltransferase
282941_A41_00837	CDS	381	ybaN		COG2832	Inner membrane protein YbaN
282941_A41_00838	CDS	543	priC		COG3923	Primosomal replication protein N''
282941_A41_00839	CDS	249				hypothetical protein
282941_A41_00840	CDS	180				hypothetical protein
282941_A41_00841	CDS	1521				hypothetical protein
282941_A41_00842	CDS	3366	mscK		COG3264	Mechanosensitive channel MscK
282941_A41_00843	CDS	354	ychN		COG1553	Protein YchN
282941_A41_00844	CDS	705	acrR_2		COG1309	HTH-type transcriptional regulator AcrR
282941_A41_00845	CDS	1191	acrA			Multidrug efflux pump subunit AcrA
282941_A41_00846	CDS	3153	acrB_1		COG0841	Multidrug efflux pump subunit AcrB
282941_A41_00847	CDS	273	rpmE2		COG0254	50S ribosomal protein L31 type B
282941_A41_00848	CDS	141	ykgO		COG0257	50S ribosomal protein L36 2
282941_A41_00849	CDS	369	tomB			Hha toxicity modulator TomB
282941_A41_00850	CDS	204	ymoA			Modulating protein YmoA
282941_A41_00851	CDS	423				hypothetical protein
282941_A41_00852	CDS	339	atl		COG3695	DNA base-flipping protein
282941_A41_00853	CDS	519	ybaY		COG3126	Uncharacterized lipoprotein YbaY
282941_A41_00854	CDS	861	tesB	3.1.2.-	COG1946	Acyl-CoA thioesterase 2
282941_A41_00855	CDS	1293	amtB			Ammonia channel
282941_A41_00856	CDS	339	glnK		COG0347	Nitrogen regulatory protein P-II 2
282941_A41_00857	CDS	1779	mdlB	7.6.2.2	COG1132	Multidrug resistance-like ATP-binding protein MdlB
282941_A41_00858	CDS	1773	yheI	3.6.3.-	COG1132	Probable multidrug resistance ABC transporter ATP-binding/permease protein YheI
282941_A41_00859	CDS	462	decR_1		COG1522	DNA-binding transcriptional activator DecR
282941_A41_00860	CDS	1041	sbnA	2.5.1.140		N-(2-amino-2-carboxyethyl)-L-glutamate synthase
282941_A41_00861	CDS	822	cof	3.6.1.-	COG0561	HMP-PP phosphatase
282941_A41_00862	CDS	1704	sgrR_1		COG4533	HTH-type transcriptional regulator SgrR
282941_A41_00863	CDS	687	queC	6.3.4.20	COG0603	7-cyano-7-deazaguanine synthase
282941_A41_00864	CDS	411	fadM	3.1.2.-	COG0824	Long-chain acyl-CoA thioesterase FadM
282941_A41_00865	CDS	381				hypothetical protein
282941_A41_00866	CDS	1884	ppiD	5.2.1.8	COG0760	Peptidyl-prolyl cis-trans isomerase D
282941_A41_00867	CDS	273	hupB_1		COG0776	DNA-binding protein HU-beta
282941_A41_00868	CDS	2355	lon_2	3.4.21.53	COG0466	Lon protease
282941_A41_00869	CDS	1272	clpX		COG1219	ATP-dependent Clp protease ATP-binding subunit ClpX
282941_A41_00870	CDS	621	clpP_2	3.4.21.92	COG0740	ATP-dependent Clp protease proteolytic subunit
282941_A41_00871	CDS	1305	tig_1	5.2.1.8	COG0544	Trigger factor
282941_A41_00872	CDS	315	bolA		COG0271	DNA-binding transcriptional regulator BolA
282941_A41_00873	CDS	627				hypothetical protein
282941_A41_00874	CDS	1482	ampG		COG0477	Anhydromuropeptide permease
282941_A41_00875	CDS	930	cyoA_1		COG1622	Cytochrome bo(3) ubiquinol oxidase subunit 2
282941_A41_00876	CDS	1992	cyoB_1	7.1.1.3	COG0843	Cytochrome bo(3) ubiquinol oxidase subunit 1
282941_A41_00877	CDS	621	cyoC		COG1845	Cytochrome bo(3) ubiquinol oxidase subunit 3
282941_A41_00878	CDS	351	cyoD		COG3125	Cytochrome bo(3) ubiquinol oxidase subunit 4
282941_A41_00879	CDS	891	cyoE_1	2.5.1.141	COG0109	Protoheme IX farnesyltransferase
282941_A41_00880	CDS	1371	yajR_1		COG0477	Inner membrane transport protein YajR
282941_A41_00881	CDS	492	yajQ		COG1666	UPF0234 protein YajQ
282941_A41_00882	CDS	915	panE	1.1.1.169	COG1893	2-dehydropantoate 2-reductase
282941_A41_00883	CDS	594	yajL_1	3.1.2.-	COG0693	Protein/nucleic acid deglycase 3
282941_A41_00884	CDS	1449	thiI	2.8.1.4	COG0301	tRNA sulfurtransferase
282941_A41_00885	CDS	243	xseB	3.1.11.6	COG1722	Exodeoxyribonuclease 7 small subunit
282941_A41_00886	CDS	906	ispA_1	2.5.1.10	COG0142	Farnesyl diphosphate synthase
282941_A41_00887	CDS	1866	dxs	2.2.1.7	COG1154	1-deoxy-D-xylulose-5-phosphate synthase
282941_A41_00888	CDS	519	hcpA_2		COG3157	Major exported protein
282941_A41_00889	CDS	1272	rutC_1	1.-.-.-		Putative aminoacrylate peracid reductase RutC
282941_A41_00890	CDS	522	pgpA	3.1.3.27	COG1267	Phosphatidylglycerophosphatase A
282941_A41_00891	CDS	978	thiL	2.7.4.16	COG0611	Thiamine-monophosphate kinase
282941_A41_00892	CDS	420	nusB		COG0781	Transcription antitermination protein NusB
282941_A41_00893	CDS	471	ribE	2.5.1.78	COG0054	6,7-dimethyl-8-ribityllumazine synthase
282941_A41_00894	CDS	1125	ribD		COG0117	Riboflavin biosynthesis protein RibD
282941_A41_00895	CDS	450	nrdR		COG1327	Transcriptional repressor NrdR
282941_A41_00896	CDS	534	yajI			Uncharacterized lipoprotein YajI
282941_A41_00897	CDS	972	secF_1		COG0341	Protein translocase subunit SecF
282941_A41_00898	CDS	1824	secD_1		COG0342	Protein translocase subunit SecD
282941_A41_00899	CDS	333	yajC		COG1862	Sec translocon accessory complex subunit YajC
282941_A41_00900	CDS	1128	tgt	2.4.2.29	COG0343	Queuine tRNA-ribosyltransferase
282941_A41_00901	CDS	1074	queA_1	2.4.99.17	COG0809	S-adenosylmethionine:tRNA ribosyltransferase-isomerase
282941_A41_00902	CDS	582	acpH_1	3.1.4.14	COG3124	Acyl carrier protein phosphodiesterase
282941_A41_00903	CDS	603	ahpC	1.11.1.15	COG0450	Alkyl hydroperoxide reductase C
282941_A41_00904	CDS	1830	malZ	3.2.1.20	COG0366	Maltodextrin glucosidase
282941_A41_00905	CDS	1251	ybdG_1		COG0668	Miniconductance mechanosensitive channel YbdG
282941_A41_00906	CDS	243				hypothetical protein
282941_A41_00907	CDS	1395	proY_1		COG1113	Proline-specific permease ProY
282941_A41_00908	CDS	1320	brnQ_1		COG1114	Branched-chain amino acid transport system 2 carrier protein
282941_A41_00909	CDS	2205	pdeF	3.1.4.52		Cyclic di-GMP phosphodiesterase PdeF
282941_A41_00910	CDS	225				hypothetical protein
282941_A41_00911	CDS	1437			COG2239	Magnesium transporter MgtE
282941_A41_00912	CDS	2988				hypothetical protein
282941_A41_00913	CDS	483	ogt_2	2.1.1.63	COG0350	Methylated-DNA--protein-cysteine methyltransferase, constitutive
282941_A41_00914	CDS	1506	rhaS_2			HTH-type transcriptional activator RhaS
282941_A41_00915	CDS	1353	dnaK_1			Chaperone protein DnaK
282941_A41_00916	CDS	543				hypothetical protein
282941_A41_00917	CDS	231				hypothetical protein
282941_A41_00918	CDS	1362	plaP		COG0531	Low-affinity putrescine importer PlaP
282941_A41_00919	CDS	471	yafP	2.3.1.-	COG0454	Uncharacterized N-acetyltransferase YafP
282941_A41_00920	CDS	429	mopA		COG2005	Molybdenum-pterin-binding protein MopA
282941_A41_00921	CDS	327				hypothetical protein
282941_A41_00922	CDS	204				hypothetical protein
282941_A41_00923	CDS	426				hypothetical protein
282941_A41_00924	CDS	603	nqrE_1	7.2.1.1	COG2209	Na(+)-translocating NADH-quinone reductase subunit E
282941_A41_00925	CDS	132				hypothetical protein
282941_A41_00926	CDS	675	yjjG	3.1.3.5	COG1011	Pyrimidine 5'-nucleotidase YjjG
282941_A41_00927	CDS	921	lpxP_1	2.3.1.242	COG1560	Lipid A biosynthesis palmitoleoyltransferase
282941_A41_00928	CDS	213	cspG_2		COG1278	Cold shock-like protein CspG
282941_A41_00929	CDS	651				hypothetical protein
282941_A41_00930	CDS	444	farR			HTH-type transcriptional regulator FarR
282941_A41_00931	CDS	645	hpcE_1		COG0179	Homoprotocatechuate catabolism bifunctional isomerase/decarboxylase
282941_A41_00932	CDS	765	hpcE_2		COG0179	Homoprotocatechuate catabolism bifunctional isomerase/decarboxylase
282941_A41_00933	CDS	1467	betB	1.2.1.8	COG1012	NAD/NADP-dependent betaine aldehyde dehydrogenase
282941_A41_00934	CDS	858	hpcB	1.13.11.15	COG3384	3,4-dihydroxyphenylacetate 2,3-dioxygenase
282941_A41_00935	CDS	384	hpcD	5.3.3.10		5-carboxymethyl-2-hydroxymuconate Delta-isomerase
282941_A41_00936	CDS	1479	gabD_1	1.2.1.79	COG1012	Succinate-semialdehyde dehydrogenase [NADP(+)] GabD
282941_A41_00937	CDS	822	hpcG	4.2.1.163		2-oxo-hept-4-ene-1,7-dioate hydratase
282941_A41_00938	CDS	804	hpcH	4.1.2.52	COG3836	4-hydroxy-2-oxo-heptane-1,7-dioate aldolase
282941_A41_00939	CDS	1377	ttuB_1			Putative tartrate transporter
282941_A41_00940	CDS	888	rhaR_3			HTH-type transcriptional activator RhaR
282941_A41_00941	CDS	1563	hpaB	1.14.14.9	COG2368	4-hydroxyphenylacetate 3-monooxygenase oxygenase component
282941_A41_00942	CDS	513	hpaC	1.5.1.36	COG1853	4-hydroxyphenylacetate 3-monooxygenase reductase component
282941_A41_00943	CDS	912	yddG		COG0697	Aromatic amino acid exporter YddG
282941_A41_00944	CDS	867	tolQ_2			Tol-Pal system protein TolQ
282941_A41_00945	CDS	435	exbD		COG0848	Biopolymer transport protein ExbD
282941_A41_00946	CDS	882				hypothetical protein
282941_A41_00947	CDS	783				hypothetical protein
282941_A41_00948	CDS	2142	ptrB_1	3.4.21.83	COG1770	Protease 2
282941_A41_00949	CDS	2265			COG1629	Probable TonB-dependent receptor NMB1497
282941_A41_00950	CDS	327	ynfA		COG1742	UPF0060 membrane protein YnfA
282941_A41_00951	CDS	1572	malP_1		COG1263	PTS system maltose-specific EIICB component
282941_A41_00952	CDS	1380	licH_1	3.2.1.86	COG1486	Probable 6-phospho-beta-glucosidase
282941_A41_00953	CDS	714				hypothetical protein
282941_A41_00954	CDS	1188	fucP_1		COG0738	L-fucose-proton symporter
282941_A41_00955	CDS	1020	ahr	1.1.1.2	COG1064	Aldehyde reductase Ahr
282941_A41_00956	CDS	426	arsC	1.20.4.1		Arsenate reductase
282941_A41_00957	CDS	1290	arsB_1		COG1055	Arsenical pump membrane protein
282941_A41_00958	CDS	351				hypothetical protein
282941_A41_00959	CDS	183				hypothetical protein
282941_A41_00960	CDS	339				hypothetical protein
282941_A41_00961	CDS	864				hypothetical protein
282941_A41_00962	tRNA	76				tRNA-Thr(cgt)
282941_A41_00963	CDS	1032	curA	1.3.1.-	COG2130	NADPH-dependent curcumin reductase
282941_A41_00964	CDS	1254	proA	1.2.1.41	COG0014	Gamma-glutamyl phosphate reductase
282941_A41_00965	CDS	1104	proB_1	2.7.2.11	COG0263	Glutamate 5-kinase
282941_A41_00966	CDS	402	crl_1			Sigma factor-binding protein Crl
282941_A41_00967	CDS	1248			COG1073	UPF0255 protein VV1_0328
282941_A41_00968	CDS	459	gpt	2.4.2.22	COG0503	Xanthine phosphoribosyltransferase
282941_A41_00969	CDS	1461	pepD_1	3.4.13.18	COG2195	Cytosol non-specific dipeptidase
282941_A41_00970	CDS	1062	dinB	2.7.7.7	COG0389	DNA polymerase IV
282941_A41_00971	CDS	228				hypothetical protein
282941_A41_00972	CDS	1062	apbE_1	2.7.1.180	COG1477	FAD:protein FMN transferase
282941_A41_00973	CDS	1227	nqrF	7.2.1.1	COG2871	Na(+)-translocating NADH-quinone reductase subunit F
282941_A41_00974	CDS	597	nqrE_2	7.2.1.1	COG2209	Na(+)-translocating NADH-quinone reductase subunit E
282941_A41_00975	CDS	630	nqrD_1	7.2.1.1	COG1347	Na(+)-translocating NADH-quinone reductase subunit D
282941_A41_00976	CDS	819	nqrC_1	7.2.1.1	COG2869	Na(+)-translocating NADH-quinone reductase subunit C
282941_A41_00977	CDS	1239	nqrB_1	7.2.1.1	COG1805	Na(+)-translocating NADH-quinone reductase subunit B
282941_A41_00978	CDS	1344	nqrA	7.2.1.1	COG1726	Na(+)-translocating NADH-quinone reductase subunit A
282941_A41_00979	CDS	726				hypothetical protein
282941_A41_00980	CDS	819	yafJ	2.4.2.-	COG0121	Putative glutamine amidotransferase YafJ
282941_A41_00981	CDS	132				hypothetical protein
282941_A41_00982	CDS	582	gmhA_1	5.3.1.28	COG0279	Phosphoheptose isomerase
282941_A41_00983	CDS	2493	fadE	1.3.8.7	COG1960	Acyl-coenzyme A dehydrogenase
282941_A41_00984	CDS	906	yhaJ_1			HTH-type transcriptional regulator YhaJ
282941_A41_00985	CDS	339	glnB		COG0347	Nitrogen regulatory protein P-II
282941_A41_00986	CDS	1623	nadE	6.3.5.1	COG0171	Glutamine-dependent NAD(+) synthetase
282941_A41_00987	CDS	1341	qseF		COG2204	Transcriptional regulatory protein QseF
282941_A41_00988	CDS	819				hypothetical protein
282941_A41_00989	CDS	1437	glrK	2.7.13.3		Sensor histidine kinase GlrK
282941_A41_00990	CDS	195				hypothetical protein
282941_A41_00991	CDS	3933	purL	6.3.5.3	COG0046	Phosphoribosylformylglycinamidine synthase
282941_A41_00992	CDS	207				hypothetical protein
282941_A41_00993	CDS	1497	mltF_1	4.2.2.-	COG4623	Membrane-bound lytic murein transglycosylase F
282941_A41_00994	CDS	513	tadA	3.5.4.33	COG0590	tRNA-specific adenosine deaminase
282941_A41_00995	CDS	339	pspE	2.8.1.1	COG0607	Thiosulfate sulfurtransferase PspE
282941_A41_00996	CDS	1152	adhB_2	1.1.1.1		Alcohol dehydrogenase 2
282941_A41_00997	CDS	672	pgpC_1	3.1.3.27	COG0560	Phosphatidylglycerophosphatase C
282941_A41_00998	CDS	261	yfhL		COG1145	Ferredoxin YfhL
282941_A41_00999	CDS	681	nlpE		COG3015	Lipoprotein NlpE
282941_A41_01000	CDS	417	arfB	3.1.1.29	COG1186	Peptidyl-tRNA hydrolase ArfB
282941_A41_01001	CDS	549	yaeQ		COG4681	Uncharacterized protein YaeQ
282941_A41_01002	CDS	201	yaeP_1			UPF0253 protein YaeP
282941_A41_01003	CDS	261	rof		COG4568	Protein rof
282941_A41_01004	CDS	318				hypothetical protein
282941_A41_01005	CDS	1320	tilS_1	6.3.4.19	COG0037	tRNA(Ile)-lysidine synthase
282941_A41_01006	CDS	1485	dtpD_1		COG3104	Dipeptide permease D
282941_A41_01007	CDS	2142	cadA_1	4.1.1.18	COG1982	Inducible lysine decarboxylase
282941_A41_01008	CDS	1323	cadB_1		COG0531	Probable cadaverine/lysine antiporter
282941_A41_01009	CDS	1608	cadC		COG3710	Transcriptional activator CadC
282941_A41_01010	CDS	417				hypothetical protein
282941_A41_01011	CDS	960	accA	2.1.3.15	COG0825	Acetyl-coenzyme A carboxylase carboxyl transferase subunit alpha
282941_A41_01012	CDS	3483	dnaE	2.7.7.7	COG0587	DNA polymerase III subunit alpha
282941_A41_01013	CDS	612	rnhB	3.1.26.4	COG0164	Ribonuclease HII
282941_A41_01014	CDS	1191	lpxB	2.4.1.182	COG0763	Lipid-A-disaccharide synthase
282941_A41_01015	CDS	789	lpxA	2.3.1.129	COG1043	Acyl-[acyl-carrier-protein]--UDP-N-acetylglucosamine O-acyltransferase
282941_A41_01016	CDS	456	fabZ	4.2.1.59		3-hydroxyacyl-[acyl-carrier-protein] dehydratase FabZ
282941_A41_01017	CDS	1023	lpxD_3	2.3.1.191	COG1044	UDP-3-O-(3-hydroxymyristoyl)glucosamine N-acyltransferase
282941_A41_01018	CDS	522	skp		COG2825	Chaperone protein Skp
282941_A41_01019	CDS	2409	bamA_1		COG4775	Outer membrane protein assembly factor BamA
282941_A41_01020	CDS	1356	rseP	3.4.24.-	COG0750	Regulator of sigma-E protease RseP
282941_A41_01021	CDS	852	cdsA_1	2.7.7.41	COG0575	Phosphatidate cytidylyltransferase
282941_A41_01022	CDS	741	ispU_1	2.5.1.31	COG0020	Ditrans,polycis-undecaprenyl-diphosphate synthase ((2E,6E)-farnesyl-diphosphate specific)
282941_A41_01023	CDS	1200	dxr_1	1.1.1.267		1-deoxy-D-xylulose 5-phosphate reductoisomerase
282941_A41_01024	CDS	558	frr		COG0233	Ribosome-recycling factor
282941_A41_01025	CDS	726	pyrH	2.7.4.22	COG0528	Uridylate kinase
282941_A41_01026	CDS	852	tsf		COG0264	Elongation factor Ts
282941_A41_01027	CDS	726	rpsB		COG0052	30S ribosomal protein S2
282941_A41_01028	CDS	801	map_1	3.4.11.18	COG0024	Methionine aminopeptidase
282941_A41_01029	CDS	2670	glnD		COG2844	Bifunctional uridylyltransferase/uridylyl-removing enzyme
282941_A41_01030	CDS	825	dapD_1	2.3.1.117		2,3,4,5-tetrahydropyridine-2,6-dicarboxylate N-succinyltransferase
282941_A41_01031	CDS	387				hypothetical protein
282941_A41_01032	CDS	450			COG0716	Uncharacterized protein PA3435
282941_A41_01033	CDS	795	truC	5.4.99.26	COG0564	tRNA pseudouridine synthase C
282941_A41_01034	CDS	333				hypothetical protein
282941_A41_01035	CDS	552	syd			Protein Syd
282941_A41_01036	CDS	846	queF	1.7.1.13	COG0780	NADPH-dependent 7-cyano-7-deazaguanine reductase
282941_A41_01037	CDS	1365	ppnN_1	3.2.2.-	COG1611	Pyrimidine/purine nucleotide 5'-monophosphate nucleosidase
282941_A41_01038	CDS	753	ygdG	3.1.-.-	COG0258	Flap endonuclease Xni
282941_A41_01039	CDS	1146	rlmM	2.1.1.186	COG2933	Ribosomal RNA large subunit methyltransferase M
282941_A41_01040	CDS	396	ygdD		COG2363	UPF0382 inner membrane protein YgdD
282941_A41_01041	CDS	918	gcvA_2			Glycine cleavage system transcriptional activator
282941_A41_01042	CDS	222	ygdR_1			Uncharacterized lipoprotein YgdR
282941_A41_01043	CDS	1287	csdA	2.8.1.7	COG0520	Cysteine desulfurase CsdA
282941_A41_01044	CDS	435	csdE		COG2166	Sulfur acceptor protein CsdE
282941_A41_01045	CDS	819	tcdA	6.1.-.-	COG1179	tRNA threonylcarbamoyladenosine dehydratase
282941_A41_01046	CDS	1116	mltA	4.2.2.-	COG2821	Membrane-bound lytic murein transglycosylase A
282941_A41_01047	tRNA	77				tRNA-Met(cat)
282941_A41_01048	tRNA	77				tRNA-Met(cat)
282941_A41_01049	tRNA	77				tRNA-Met(cat)
282941_A41_01050	CDS	1278	amiC_1	3.5.1.28	COG0860	N-acetylmuramoyl-L-alanine amidase AmiC
282941_A41_01051	CDS	1329	argA_1	2.3.1.1	COG0548	Amino-acid acetyltransferase
282941_A41_01052	CDS	1860	recD	3.1.11.5	COG0507	RecBCD enzyme subunit RecD
282941_A41_01053	CDS	3558	recB	3.1.11.5	COG1074	RecBCD enzyme subunit RecB
282941_A41_01054	CDS	2907	ptrA_1	3.4.24.55	COG1025	Protease 3
282941_A41_01055	CDS	3372	recC_1	3.1.11.5	COG1330	RecBCD enzyme subunit RecC
282941_A41_01056	CDS	372				hypothetical protein
282941_A41_01057	CDS	468				hypothetical protein
282941_A41_01058	CDS	582				hypothetical protein
282941_A41_01059	CDS	459				hypothetical protein
282941_A41_01060	CDS	795	thyA	2.1.1.45	COG0207	Thymidylate synthase
282941_A41_01061	CDS	870	lgt_1	2.5.1.145	COG0682	Phosphatidylglycerol--prolipoprotein diacylglyceryl transferase
282941_A41_01062	CDS	393				hypothetical protein
282941_A41_01063	CDS	327	ygbE			Inner membrane protein YgbE
282941_A41_01064	CDS	642	cysC	2.7.1.25	COG0529	Adenylyl-sulfate kinase
282941_A41_01065	CDS	1440	cysN	2.7.7.4	COG2895	Sulfate adenylyltransferase subunit 1
282941_A41_01066	CDS	909	cysD	2.7.7.4	COG0175	Sulfate adenylyltransferase subunit 2
282941_A41_01067	CDS	1041				hypothetical protein
282941_A41_01068	CDS	768				hypothetical protein
282941_A41_01069	CDS	2004	fhuB		COG0609	Iron(3+)-hydroxamate import system permease protein FhuB
282941_A41_01070	CDS	930	fhuD		COG0614	Iron(3+)-hydroxamate-binding protein FhuD
282941_A41_01071	CDS	798	fhuC	7.2.2.16	COG1120	Iron(3+)-hydroxamate import ATP-binding protein FhuC
282941_A41_01072	CDS	2232	fhuA_1		COG1629	Ferrichrome outer membrane transporter/phage receptor
282941_A41_01073	CDS	1137	ompN_2		COG3203	Outer membrane porin N
282941_A41_01074	CDS	2565	mrcB		COG0744	Penicillin-binding protein 1B
282941_A41_01075	CDS	2439	hrpB	3.6.4.13	COG1643	ATP-dependent RNA helicase HrpB
282941_A41_01076	CDS	561	thpR	3.1.4.58	COG1514	RNA 2',3'-cyclic phosphodiesterase
282941_A41_01077	CDS	708	sfsA_1		COG1489	Sugar fermentation stimulation protein A
282941_A41_01078	CDS	456	dksA		COG1734	RNA polymerase-binding transcription factor DksA
282941_A41_01079	CDS	876	gluQ_1	6.1.1.-	COG0008	Glutamyl-Q tRNA(Asp) synthetase
282941_A41_01080	CDS	1314	pcnB	2.7.7.19	COG0617	Poly(A) polymerase I
282941_A41_01081	CDS	480	folK_1	2.7.6.3	COG0801	2-amino-4-hydroxy-6-hydroxymethyldihydropteridine pyrophosphokinase
282941_A41_01082	CDS	795	panB	2.1.2.11	COG0413	3-methyl-2-oxobutanoate hydroxymethyltransferase
282941_A41_01083	CDS	861	panC	6.3.2.1	COG0414	Pantothenate synthetase
282941_A41_01084	CDS	381	panD_1	4.1.1.11	COG0853	Aspartate 1-decarboxylase
282941_A41_01085	CDS	1320				hypothetical protein
282941_A41_01086	CDS	855	gatY_1	4.1.2.40		D-tagatose-1,6-bisphosphate aldolase subunit GatY
282941_A41_01087	CDS	444	manX_1	2.7.1.191	COG2893	PTS system mannose-specific EIIAB component
282941_A41_01088	CDS	894	manZ_2		COG3716	PTS system mannose-specific EIID component
282941_A41_01089	CDS	792	agaC_2		COG3715	N-acetylgalactosamine permease IIC component 1
282941_A41_01090	CDS	483	sorB_1	2.7.1.206	COG3444	PTS system sorbose-specific EIIB component
282941_A41_01091	CDS	1179	agaS_1	3.5.99.-	COG2222	D-galactosamine-6-phosphate deaminase AgaS
282941_A41_01092	CDS	1317	gatZ_1		COG4573	D-tagatose-1,6-bisphosphate aldolase subunit GatZ
282941_A41_01093	CDS	774	srlR_1		COG1349	Glucitol operon repressor
282941_A41_01094	CDS	465				hypothetical protein
282941_A41_01095	CDS	453				hypothetical protein
282941_A41_01096	CDS	771	yadH		COG0842	Inner membrane transport permease YadH
282941_A41_01097	CDS	948	yadG		COG1131	Uncharacterized ABC transporter ATP-binding protein YadG
282941_A41_01098	CDS	651	can	4.2.1.1	COG0288	Carbonic anhydrase 2
282941_A41_01099	CDS	369				hypothetical protein
282941_A41_01100	CDS	306				hypothetical protein
282941_A41_01101	CDS	537	hpt	2.4.2.8	COG0634	Hypoxanthine phosphoribosyltransferase
282941_A41_01102	CDS	624	drgA			Protein DrgA
282941_A41_01103	CDS	1623	cueO		COG2132	Blue copper oxidase CueO
282941_A41_01104	CDS	348				hypothetical protein
282941_A41_01105	CDS	366	yacL		COG3112	UPF0231 protein YacL
282941_A41_01106	CDS	489				hypothetical protein
282941_A41_01107	CDS	666	yebE		COG2979	Inner membrane protein YebE
282941_A41_01108	CDS	2598	acnB	4.2.1.3	COG1049	Aconitate hydratase B
282941_A41_01109	CDS	258				hypothetical protein
282941_A41_01110	CDS	1425	lpdA	1.8.1.4	COG1249	Dihydrolipoyl dehydrogenase
282941_A41_01111	CDS	1878	aceF_1	2.3.1.12	COG0508	Dihydrolipoyllysine-residue acetyltransferase component of pyruvate dehydrogenase complex
282941_A41_01112	CDS	2664	aceE	1.2.4.1	COG2609	Pyruvate dehydrogenase E1 component
282941_A41_01113	CDS	765	pdhR_1		COG2186	Pyruvate dehydrogenase complex repressor
282941_A41_01114	CDS	1398	aroP_1		COG1113	Aromatic amino acid transport protein AroP
282941_A41_01115	CDS	1404	yicJ_1		COG2211	Inner membrane symporter YicJ
282941_A41_01116	CDS	951		3.2.1.55	COG3940	Extracellular exo-alpha-(1->5)-L-arabinofuranosidase
282941_A41_01117	CDS	489				hypothetical protein
282941_A41_01118	CDS	855	ampE		COG3725	Protein AmpE
282941_A41_01119	CDS	558	ampD	3.5.1.28	COG3023	1,6-anhydro-N-acetylmuramyl-L-alanine amidase AmpD
282941_A41_01120	CDS	891	nadC_1	2.4.2.19	COG0157	Nicotinate-nucleotide pyrophosphorylase [carboxylating]
282941_A41_01121	CDS	483				hypothetical protein
282941_A41_01122	CDS	1404	gspE		COG2804	Putative type II secretion system protein E
282941_A41_01123	CDS	1197	gspF		COG1459	Putative type II secretion system protein F
282941_A41_01124	CDS	1047	guaC_1	1.7.1.7	COG0516	GMP reductase
282941_A41_01125	CDS	624	coaE	2.7.1.24	COG0237	Dephospho-CoA kinase
282941_A41_01126	CDS	753	zapD		COG4582	Cell division protein ZapD
282941_A41_01127	CDS	195	yacG_1		COG3024	DNA gyrase inhibitor YacG
282941_A41_01128	CDS	396	mutT_1	3.6.1.55	COG0494	8-oxo-dGTP diphosphatase
282941_A41_01129	CDS	2709	secA		COG0653	Protein translocase subunit SecA
282941_A41_01130	CDS	528	secM			Secretion monitor
282941_A41_01131	CDS	918	lpxC_1	3.5.1.108	COG0774	UDP-3-O-acyl-N-acetylglucosamine deacetylase
282941_A41_01132	CDS	1161	ftsZ		COG0206	Cell division protein FtsZ
282941_A41_01133	CDS	1257	ftsA_1		COG0849	Cell division protein FtsA
282941_A41_01134	CDS	867	ftsQ_1		COG1589	Cell division protein FtsQ
282941_A41_01135	CDS	921	ddl_1	6.3.2.4	COG1181	D-alanine--D-alanine ligase
282941_A41_01136	CDS	1503	murC	6.3.2.8	COG0773	UDP-N-acetylmuramate--L-alanine ligase
282941_A41_01137	CDS	1080	murG	2.4.1.227	COG0707	UDP-N-acetylglucosamine--N-acetylmuramyl-(pentapeptide) pyrophosphoryl-undecaprenol N-acetylglucosamine transferase
282941_A41_01138	CDS	1239	ftsW	2.4.1.129	COG0772	Probable peptidoglycan glycosyltransferase FtsW
282941_A41_01139	CDS	1317	murD	6.3.2.9	COG0771	UDP-N-acetylmuramoylalanine--D-glutamate ligase
282941_A41_01140	CDS	1083	mraY	2.7.8.13	COG0472	Phospho-N-acetylmuramoyl-pentapeptide-transferase
282941_A41_01141	CDS	1377	murF	6.3.2.10	COG0770	UDP-N-acetylmuramoyl-tripeptide--D-alanyl-D-alanine ligase
282941_A41_01142	CDS	1488	murE	6.3.2.13	COG0769	UDP-N-acetylmuramoyl-L-alanyl-D-glutamate--2,6-diaminopimelate ligase
282941_A41_01143	CDS	1764	ftsI_1	3.4.16.4	COG0768	Peptidoglycan D,D-transpeptidase FtsI
282941_A41_01144	CDS	321	ftsL		COG3116	Cell division protein FtsL
282941_A41_01145	CDS	945	rsmH_1	2.1.1.199	COG0275	Ribosomal RNA small subunit methyltransferase H
282941_A41_01146	CDS	459	mraZ		COG2001	Transcriptional regulator MraZ
282941_A41_01147	CDS	468	alaE			L-alanine exporter AlaE
282941_A41_01148	CDS	1005	cra		COG1609	Catabolite repressor/activator
282941_A41_01149	CDS	492	ilvH	2.2.1.6	COG0440	Acetolactate synthase isozyme 3 small subunit
282941_A41_01150	CDS	1719	ilvI	2.2.1.6	COG0028	Acetolactate synthase isozyme 3 large subunit
282941_A41_01151	CDS	1803		6.2.1.3	COG1022	Long-chain-fatty-acid--CoA ligase FadD15
282941_A41_01152	CDS	954	leuO_1			HTH-type transcriptional regulator LeuO
282941_A41_01153	CDS	1587	leuA_1	2.3.3.13	COG0119	2-isopropylmalate synthase
282941_A41_01154	CDS	1092	leuB	1.1.1.85	COG0473	3-isopropylmalate dehydrogenase
282941_A41_01155	CDS	1413	leuC	4.2.1.33	COG0065	3-isopropylmalate dehydratase large subunit
282941_A41_01156	CDS	603	leuD1_1	4.2.1.33	COG0066	3-isopropylmalate dehydratase small subunit 1
282941_A41_01157	CDS	1473	yflS		COG0471	Putative malate transporter YflS
282941_A41_01158	CDS	1179	setA_1			Sugar efflux transporter A
282941_A41_01159	CDS	1719	sgrR_2		COG4533	HTH-type transcriptional regulator SgrR
282941_A41_01160	CDS	996	thiB		COG4143	Thiamine-binding periplasmic protein
282941_A41_01161	CDS	1605				hypothetical protein
282941_A41_01162	CDS	696	thiQ	3.6.3.-	COG3840	Thiamine import ATP-binding protein ThiQ
282941_A41_01163	CDS	768	yabI_1		COG0586	Inner membrane protein YabI
282941_A41_01164	CDS	2355	polB_1	2.7.7.7	COG0417	DNA polymerase II
282941_A41_01165	CDS	2907	rapA_1	3.6.4.-	COG0553	RNA polymerase-associated protein RapA
282941_A41_01166	CDS	738	rluA	5.4.99.28	COG0564	Dual-specificity RNA pseudouridine synthase RluA
282941_A41_01167	CDS	1152	fldC	4.2.1.-		(R)-phenyllactyl-CoA dehydratase beta subunit
282941_A41_01168	CDS	789	hgdC	3.6.1.3	COG1924	(R)-2-hydroxyglutaryl-CoA dehydratase activating ATPase
282941_A41_01169	CDS	249				hypothetical protein
282941_A41_01170	CDS	837	djlA		COG1076	Co-chaperone protein DjlA
282941_A41_01171	CDS	2391	lptD		COG1452	LPS-assembly protein LptD
282941_A41_01172	CDS	1299	surA	5.2.1.8	COG0760	Chaperone SurA
282941_A41_01173	CDS	1008	pdxA	1.1.1.262	COG1995	4-hydroxythreonine-4-phosphate dehydrogenase
282941_A41_01174	CDS	813	rsmA	2.1.1.182	COG0030	Ribosomal RNA small subunit methyltransferase A
282941_A41_01175	CDS	378	apaG		COG2967	Protein ApaG
282941_A41_01176	CDS	840	apaH_1	3.6.1.41	COG0639	Bis(5'-nucleosyl)-tetraphosphatase, symmetrical
282941_A41_01177	CDS	483	folA_1	1.5.1.3	COG0262	Dihydrofolate reductase
282941_A41_01178	CDS	474	yjjB_1		COG3610	UPF0442 protein YjjB
282941_A41_01179	CDS	777	yjjP		COG2966	Inner membrane protein YjjP
282941_A41_01180	CDS	615	rhtC_2		COG1280	Threonine efflux protein
282941_A41_01181	CDS	1887	kefC_1		COG0475	Glutathione-regulated potassium-efflux system protein KefC
282941_A41_01182	CDS	573	kefF_1	1.6.5.2	COG2249	Glutathione-regulated potassium-efflux system ancillary protein KefF
282941_A41_01183	CDS	3225	carB_1	6.3.5.5	COG0458	Carbamoyl-phosphate synthase large chain
282941_A41_01184	CDS	1173	carA	6.3.5.5	COG0505	Carbamoyl-phosphate synthase small chain
282941_A41_01185	CDS	822	dapB	1.17.1.8	COG0289	4-hydroxy-tetrahydrodipicolinate reductase
282941_A41_01186	CDS	2286	xdhA_1	1.17.1.4	COG1529	Putative xanthine dehydrogenase molybdenum-binding subunit XdhA
282941_A41_01187	CDS	879	cutM	1.2.5.3		Carbon monoxide dehydrogenase medium chain
282941_A41_01188	CDS	477	ndhS_2	1.17.1.5		Nicotinate dehydrogenase small FeS subunit
282941_A41_01189	CDS	954	ispH	1.17.7.4	COG0761	4-hydroxy-3-methylbut-2-enyl diphosphate reductase
282941_A41_01190	CDS	471	fkpB	5.2.1.8	COG1047	FKBP-type 16 kDa peptidyl-prolyl cis-trans isomerase
282941_A41_01191	CDS	504	lspA	3.4.23.36	COG0597	Lipoprotein signal peptidase
282941_A41_01192	CDS	2850	ileS	6.1.1.5	COG0060	Isoleucine--tRNA ligase
282941_A41_01193	CDS	939	ribF_1		COG0196	Bifunctional riboflavin kinase/FMN adenylyltransferase
282941_A41_01194	CDS	264	rpsT_1		COG0268	30S ribosomal protein S20
282941_A41_01195	CDS	903	nhaR		COG0583	Transcriptional activator protein NhaR
282941_A41_01196	CDS	1191	nhaA		COG3004	Na(+)/H(+) antiporter NhaA
282941_A41_01197	CDS	1134	dnaJ		COG0484	Chaperone protein DnaJ
282941_A41_01198	CDS	1911	dnaK_2		COG0443	Chaperone protein DnaK
282941_A41_01199	CDS	600	satP		COG1584	Succinate-acetate/proton symporter SatP
282941_A41_01200	CDS	1494	nanT			Sialic acid transporter NanT
282941_A41_01201	CDS	900	nanA	4.1.3.3	COG0329	N-acetylneuraminate lyase
282941_A41_01202	CDS	711	nanR		COG2186	HTH-type transcriptional repressor NanR
282941_A41_01203	CDS	1335	proP_2			Proline/betaine transporter
282941_A41_01204	CDS	588	mog_1	2.7.7.75	COG0521	Molybdopterin adenylyltransferase
282941_A41_01205	CDS	657	vldH	3.1.3.101		Validoxylamine A 7'-phosphate phosphatase
282941_A41_01206	CDS	681	glaR		COG1802	HTH-type transcriptional repressor GlaR
282941_A41_01207	CDS	1401	gabP		COG1113	GABA permease
282941_A41_01208	CDS	1284	gabT	2.6.1.19	COG0160	4-aminobutyrate aminotransferase GabT
282941_A41_01209	CDS	1449	gabD_2	1.2.1.79	COG1012	Succinate-semialdehyde dehydrogenase [NADP(+)] GabD
282941_A41_01210	CDS	1269	lhgD	1.1.5.-	COG0579	L-2-hydroxyglutarate dehydrogenase
282941_A41_01211	CDS	978	glaH	1.14.11.-		Glutarate 2-hydroxylase
282941_A41_01212	CDS	954	talB	2.2.1.2	COG0176	Transaldolase B
282941_A41_01213	CDS	1434	alsT_1		COG1115	Amino-acid carrier protein AlsT
282941_A41_01214	CDS	780	yaaA		COG3022	Peroxide stress resistance protein YaaA
282941_A41_01215	CDS	1290	thrC	4.2.3.1	COG0498	Threonine synthase
282941_A41_01216	CDS	930	thrB	2.7.1.39		Homoserine kinase
282941_A41_01217	CDS	2460	thrA		COG0460	Bifunctional aspartokinase/homoserine dehydrogenase 1
282941_A41_01218	CDS	687	trmL_1	2.1.1.207		tRNA (cytidine(34)-2'-O)-methyltransferase
282941_A41_01219	CDS	717	arcA_1		COG0745	Aerobic respiration control protein ArcA
282941_A41_01220	CDS	1116	yfiF	2.1.1.-	COG0566	Uncharacterized tRNA/rRNA methyltransferase YfiF
282941_A41_01221	CDS	432	trxC_1	1.8.1.8	COG0526	Thioredoxin 2
282941_A41_01222	CDS	693				hypothetical protein
282941_A41_01223	CDS	2661	pat	2.3.1.-	COG0454	Peptidyl-lysine N-acetyltransferase Pat
282941_A41_01224	CDS	1356	pssA_1	2.7.8.8	COG1502	CDP-diacylglycerol--serine O-phosphatidyltransferase
282941_A41_01225	CDS	159				hypothetical protein
282941_A41_01226	rRNA	111				5S ribosomal RNA
282941_A41_01227	CDS	2574	clpB_1		COG0542	Chaperone protein ClpB
282941_A41_01228	CDS	735	yfiH_1	1.10.3.-	COG1496	Polyphenol oxidase
282941_A41_01229	CDS	981	rluD	5.4.99.23	COG0564	Ribosomal large subunit pseudouridine synthase D
282941_A41_01230	CDS	738	bamD_1		COG4105	Outer membrane protein assembly factor BamD
282941_A41_01231	CDS	354	raiA		COG1544	Ribosome-associated inhibitor A
282941_A41_01232	CDS	1152	pheA_1		COG0077	Bifunctional chorismate mutase/prephenate dehydratase
282941_A41_01233	CDS	1122	tyrA_1		COG0287	T-protein
282941_A41_01234	CDS	1083	aroF_1	2.5.1.54	COG0722	Phospho-2-dehydro-3-deoxyheptonate aldolase, Tyr-sensitive
282941_A41_01235	CDS	717	btsR		COG3279	Transcriptional regulatory protein BtsR
282941_A41_01236	CDS	354				hypothetical protein
282941_A41_01237	CDS	1344	dcuB		COG2704	Anaerobic C4-dicarboxylate transporter DcuB
282941_A41_01238	CDS	765				hypothetical protein
282941_A41_01239	CDS	357	rplS		COG0335	50S ribosomal protein L19
282941_A41_01240	CDS	768	trmD	2.1.1.228	COG0336	tRNA (guanine-N(1)-)-methyltransferase
282941_A41_01241	CDS	534	rimM		COG0806	Ribosome maturation factor RimM
282941_A41_01242	CDS	249	rpsP		COG0228	30S ribosomal protein S16
282941_A41_01243	CDS	1362	ffh		COG0541	Signal recognition particle protein
282941_A41_01244	CDS	792	ypjD_1		COG4137	Inner membrane protein YpjD
282941_A41_01245	CDS	1302	yfjD		COG4536	UPF0053 inner membrane protein YfjD
282941_A41_01246	CDS	516	luxS	4.4.1.21	COG1854	S-ribosylhomocysteine lyase
282941_A41_01247	CDS	1572	gshA	6.3.2.2	COG2918	Glutamate--cysteine ligase
282941_A41_01248	CDS	429	yqaA		COG1238	Inner membrane protein YqaA
282941_A41_01249	CDS	567	yqaB	3.1.3.-	COG0637	Fructose-1-phosphate phosphatase YqaB
282941_A41_01250	tRNA	77				tRNA-Arg(acg)
282941_A41_01251	tRNA	77				tRNA-Arg(acg)
282941_A41_01252	tRNA	77				tRNA-Arg(acg)
282941_A41_01253	tRNA	77				tRNA-Arg(acg)
282941_A41_01254	tRNA	93				tRNA-Ser(gct)
282941_A41_01255	CDS	186	csrA		COG1551	Carbon storage regulator
282941_A41_01256	CDS	2628	alaS_1	6.1.1.7	COG0013	Alanine--tRNA ligase
282941_A41_01257	CDS	441	recX		COG2137	Regulatory protein RecX
282941_A41_01258	CDS	1053	recA_2		COG0468	Protein RecA
282941_A41_01259	CDS	489	pncC_1	3.5.1.42	COG1546	Nicotinamide-nucleotide amidohydrolase PncC
282941_A41_01260	CDS	1101	mltB	4.2.2.-	COG2951	Membrane-bound lytic murein transglycosylase B
282941_A41_01261	CDS	927				hypothetical protein
282941_A41_01262	CDS	3393				hypothetical protein
282941_A41_01263	CDS	2652	mutS		COG0249	DNA mismatch repair protein MutS
282941_A41_01264	CDS	987	rpoS_1			RNA polymerase sigma factor RpoS
282941_A41_01265	CDS	990	nlpD_1			Murein hydrolase activator NlpD
282941_A41_01266	CDS	633	pcm_1	2.1.1.77	COG2518	Protein-L-isoaspartate O-methyltransferase
282941_A41_01267	CDS	762	surE	3.1.3.5	COG0496	5'/3'-nucleotidase SurE
282941_A41_01268	CDS	1047	truD_1	5.4.99.27	COG0585	tRNA pseudouridine synthase D
282941_A41_01269	CDS	474	ispF	4.6.1.12	COG0245	2-C-methyl-D-erythritol 2,4-cyclodiphosphate synthase
282941_A41_01270	CDS	696	ispD	2.7.7.60	COG1211	2-C-methyl-D-erythritol 4-phosphate cytidylyltransferase
282941_A41_01271	CDS	345	ftsB_1		COG2919	Cell division protein FtsB
282941_A41_01272	CDS	2259	ptsP_1	2.7.3.9	COG3605	Phosphoenolpyruvate-dependent phosphotransferase system
282941_A41_01273	CDS	537	rppH_1	3.6.1.-	COG0494	RNA pyrophosphohydrolase
282941_A41_01274	CDS	141				hypothetical protein
282941_A41_01275	CDS	687	mutH		COG3066	DNA mismatch repair protein MutH
282941_A41_01276	CDS	717	ygdQ		COG0861	UPF0053 inner membrane protein YgdQ
282941_A41_01277	CDS	834				hypothetical protein
282941_A41_01278	CDS	1644	phoA_1	3.1.3.1	COG1785	Alkaline phosphatase
282941_A41_01279	CDS	1041	tas		COG0667	Protein tas
282941_A41_01280	CDS	1209	lplT_1			Lysophospholipid transporter LplT
282941_A41_01281	CDS	2169	aas		COG0204	Bifunctional protein Aas
282941_A41_01282	CDS	1008	galR_1		COG1609	HTH-type transcriptional regulator GalR
282941_A41_01283	CDS	999	ascG		COG1609	HTH-type transcriptional regulator AscG
282941_A41_01284	CDS	615	hyfA_1	1.-.-.-	COG1142	Hydrogenase-4 component A
282941_A41_01285	CDS	1908	hyfB_1	1.-.-.-	COG0651	Hydrogenase-4 component B
282941_A41_01286	CDS	936	hycD		COG0650	Formate hydrogenlyase subunit 4
282941_A41_01287	CDS	1704	hycE		COG3261	Formate hydrogenlyase subunit 5
282941_A41_01288	CDS	558	ndhI_1	7.1.1.-		NAD(P)H-quinone oxidoreductase subunit I, chloroplastic
282941_A41_01289	CDS	825	hycG_1		COG3260	Formate hydrogenlyase subunit 7
282941_A41_01290	CDS	456				hypothetical protein
282941_A41_01291	CDS	528	hycI	3.4.23.51	COG0680	Hydrogenase 3 maturation protease
282941_A41_01292	CDS	420	fdhF_1	1.17.1.9	COG0243	Formate dehydrogenase H
282941_A41_01293	CDS	1677	fdhF_2	1.17.1.9	COG0243	Formate dehydrogenase H
282941_A41_01294	CDS	546	hyfA_2	1.-.-.-	COG1142	Hydrogenase-4 component A
282941_A41_01295	CDS	2229	fdhF_3	1.17.1.9	COG0243	Formate dehydrogenase H
282941_A41_01296	CDS	2301	hypF	6.2.-.-	COG0068	Carbamoyltransferase HypF
282941_A41_01297	CDS	414	hybF		COG0375	Hydrogenase maturation factor HybF
282941_A41_01298	CDS	1152	ureG			Urease accessory protein UreG
282941_A41_01299	CDS	297				hypothetical protein
282941_A41_01300	CDS	1116	hypD		COG0409	Hydrogenase maturation factor HypD
282941_A41_01301	CDS	1029	hypE	4.2.1.-	COG0309	Carbamoyl dehydratase HypE
282941_A41_01302	CDS	465	hycA			Formate hydrogenlyase regulatory protein HycA
282941_A41_01303	CDS	2115	fhlA		COG3604	Formate hydrogenlyase transcriptional activator FhlA
282941_A41_01304	CDS	1263	lysA_1	4.1.1.20		Diaminopimelate decarboxylase
282941_A41_01305	CDS	921	occR			Octopine catabolism/uptake operon regulatory protein OccR
282941_A41_01306	CDS	192	yaiA_1			Uncharacterized protein YaiA
282941_A41_01307	CDS	222				hypothetical protein
282941_A41_01308	CDS	111				hypothetical protein
282941_A41_01309	CDS	1017	celY	3.2.1.4	COG3405	Minor endoglucanase Y
282941_A41_01310	CDS	483				hypothetical protein
282941_A41_01311	CDS	3975	acsC_1			Cellulose synthase operon protein C
282941_A41_01312	CDS	2496	bcsB_1			Cyclic di-GMP-binding protein
282941_A41_01313	CDS	2145	acsAB		COG1215	Cellulose synthase 1
282941_A41_01314	CDS	804				hypothetical protein
282941_A41_01315	CDS	531				hypothetical protein
282941_A41_01316	CDS	666	galU_1	2.7.7.9	COG1210	UTP--glucose-1-phosphate uridylyltransferase
282941_A41_01317	CDS	378			COG1662	IS1 family transposase IS1R
282941_A41_01318	CDS	276			COG1662	IS1 family transposase IS1A
282941_A41_01319	CDS	243	galU_2	2.7.7.9	COG1210	UTP--glucose-1-phosphate uridylyltransferase
282941_A41_01320	CDS	2550				hypothetical protein
282941_A41_01321	CDS	1017				hypothetical protein
282941_A41_01322	CDS	537				hypothetical protein
282941_A41_01323	CDS	603	ynbA		COG0558	Inner membrane protein YnbA
282941_A41_01324	CDS	930				hypothetical protein
282941_A41_01325	CDS	633				hypothetical protein
282941_A41_01326	CDS	102				hypothetical protein
282941_A41_01327	CDS	1065				hypothetical protein
282941_A41_01328	CDS	498				hypothetical protein
282941_A41_01329	CDS	441				hypothetical protein
282941_A41_01330	CDS	186				hypothetical protein
282941_A41_01331	CDS	573				hypothetical protein
282941_A41_01332	CDS	645				hypothetical protein
282941_A41_01333	CDS	1602	xerC_3			Tyrosine recombinase XerC
282941_A41_01334	tRNA	74				tRNA-Gly(ccc)
282941_A41_01335	CDS	1518	lysU	6.1.1.6	COG1190	Lysine--tRNA ligase, heat inducible
282941_A41_01336	CDS	882	prfB		COG1186	Peptide chain release factor RF2
282941_A41_01337	CDS	1698	recJ_1	3.1.-.-	COG0608	Single-stranded-DNA-specific exonuclease RecJ
282941_A41_01338	CDS	717	dsbC_1		COG1651	Thiol:disulfide interchange protein DsbC
282941_A41_01339	CDS	900	xerD_2		COG4974	Tyrosine recombinase XerD
282941_A41_01340	CDS	519	fldB		COG0716	Flavodoxin 2
282941_A41_01341	CDS	414	ygfX_1			Inner membrane protein YgfX
282941_A41_01342	CDS	267	sdhE		COG2938	FAD assembly factor SdhE
282941_A41_01343	CDS	990	ygfZ		COG0354	tRNA-modifying protein YgfZ
282941_A41_01344	CDS	819	sdhL	1.1.1.25	COG0169	Shikimate dehydrogenase-like protein HI_0607
282941_A41_01345	CDS	909	tsx		COG3248	Nucleoside-specific channel-forming protein Tsx
282941_A41_01346	CDS	651	yqfA		COG1272	UPF0073 inner membrane protein YqfA
282941_A41_01347	CDS	1401	alsT_2		COG1115	Amino-acid carrier protein AlsT
282941_A41_01348	CDS	1677	budB_1	2.2.1.6	COG0028	Acetolactate synthase, catabolic
282941_A41_01349	CDS	783	budA	4.1.1.5		Alpha-acetolactate decarboxylase
282941_A41_01350	CDS	873	benM_2			HTH-type transcriptional regulator BenM
282941_A41_01351	CDS	2883	gcvP_1	1.4.4.2	COG0403	Glycine dehydrogenase (decarboxylating)
282941_A41_01352	CDS	387	gcvH_1		COG0509	Glycine cleavage system H protein
282941_A41_01353	CDS	1098	gcvT_1	2.1.2.10	COG0404	Aminomethyltransferase
282941_A41_01354	CDS	1206	ubiI	1.14.13.240	COG0654	2-octaprenylphenol hydroxylase
282941_A41_01355	CDS	1179	ubiH_1	1.14.13.-	COG0654	2-octaprenyl-6-methoxyphenol hydroxylase
282941_A41_01356	CDS	1323	pepP_1	3.4.11.9	COG0006	Xaa-Pro aminopeptidase
282941_A41_01357	CDS	579			COG3079	UPF0149 protein HI_0817
282941_A41_01358	CDS	330	zapA		COG3027	Cell division protein ZapA
282941_A41_01359	CDS	633	ygfA	6.3.3.2	COG0212	5-formyltetrahydrofolate cyclo-ligase
282941_A41_01360	CDS	1239	serA_1	1.1.1.95	COG0111	D-3-phosphoglycerate dehydrogenase
282941_A41_01361	CDS	660	rpiA	5.3.1.6	COG0120	Ribose-5-phosphate isomerase A
282941_A41_01362	CDS	894	argP		COG0583	HTH-type transcriptional regulator ArgP
282941_A41_01363	CDS	720			COG2968	26 kDa periplasmic immunogenic protein
282941_A41_01364	CDS	618	argO_1		COG1279	Arginine exporter protein ArgO
282941_A41_01365	CDS	867	mscS_1		COG0668	Small-conductance mechanosensitive channel
282941_A41_01366	CDS	1080	fbaA	4.1.2.13	COG0191	Fructose-bisphosphate aldolase class 2
282941_A41_01367	CDS	1164	pgk	2.7.2.3	COG0126	Phosphoglycerate kinase
282941_A41_01368	CDS	1044	epd_1	1.2.1.72	COG0057	D-erythrose-4-phosphate dehydrogenase
282941_A41_01369	CDS	1995	tktA_1	2.2.1.1	COG0021	Transketolase 1
282941_A41_01370	CDS	756	loiP	3.4.24.-	COG0501	Metalloprotease LoiP
282941_A41_01371	CDS	753	ycaL	3.4.-.-	COG0501	Metalloprotease YcaL
282941_A41_01372	CDS	651	fdnI_1		COG2864	Formate dehydrogenase, nitrate-inducible, cytochrome b556(Fdn) subunit
282941_A41_01373	CDS	903	fdnH_1		COG0437	Formate dehydrogenase, nitrate-inducible, iron-sulfur subunit
282941_A41_01374	CDS	2412	fdnG_1	1.17.5.3	COG0243	Formate dehydrogenase, nitrate-inducible, major subunit
282941_A41_01375	CDS	588	fdnG_2	1.17.5.3	COG0243	Formate dehydrogenase, nitrate-inducible, major subunit
282941_A41_01376	CDS	153				hypothetical protein
282941_A41_01377	CDS	921	speB	3.5.3.11	COG0010	Agmatinase
282941_A41_01378	CDS	546				hypothetical protein
282941_A41_01379	CDS	885	yciV_1	3.1.13.-	COG0613	5'-3' exoribonuclease
282941_A41_01380	CDS	1977	speA_1	4.1.1.19	COG1166	Biosynthetic arginine decarboxylase
282941_A41_01381	CDS	255				hypothetical protein
282941_A41_01382	CDS	1155	metK	2.5.1.6	COG0192	S-adenosylmethionine synthase
282941_A41_01383	CDS	1407	galP_1			Galactose-proton symporter
282941_A41_01384	CDS	735	deoD	2.4.2.1		Purine nucleoside phosphorylase DeoD-type
282941_A41_01385	CDS	1224	deoB_1	5.4.2.7	COG1015	Phosphopentomutase
282941_A41_01386	CDS	1323	deoA	2.4.2.4	COG0213	Thymidine phosphorylase
282941_A41_01387	CDS	780	deoC	4.1.2.4	COG0274	Deoxyribose-phosphate aldolase
282941_A41_01388	CDS	1563	yjjI			Uncharacterized protein YjjI
282941_A41_01389	CDS	864	yjjW	1.97.1.-	COG1180	Putative glycyl-radical enzyme activating enzyme YjjW
282941_A41_01390	CDS	981	yqjG_1	1.8.5.7	COG0435	Glutathionyl-hydroquinone reductase YqjG
282941_A41_01391	CDS	396	yqjF_1		COG2259	Inner membrane protein YqjF
282941_A41_01392	CDS	294				hypothetical protein
282941_A41_01393	CDS	402	yqjE		COG5393	Inner membrane protein YqjE
282941_A41_01394	CDS	306	yqjD_2		COG4575	Uncharacterized protein YqjD
282941_A41_01395	CDS	390	yqjC			Protein YqjC
282941_A41_01396	CDS	402	mzrA			Modulator protein MzrA
282941_A41_01397	CDS	678	yqjA		COG0586	Inner membrane protein YqjA
282941_A41_01398	CDS	576				hypothetical protein
282941_A41_01399	CDS	396	crcB		COG0239	Putative fluoride ion transporter CrcB
282941_A41_01400	CDS	774	lldR_2		COG2186	Putative L-lactate dehydrogenase operon regulatory protein
282941_A41_01401	CDS	1296	exuT_2			Hexuronate transporter
282941_A41_01402	CDS	1410	uxaC	5.3.1.12	COG1904	Uronate isomerase
282941_A41_01403	CDS	1476	uxaB	1.1.1.58	COG0246	Altronate oxidoreductase
282941_A41_01404	CDS	1500	uxaA_1	4.2.1.7	COG2721	Altronate dehydratase
282941_A41_01405	CDS	534	ygjV			Inner membrane protein YgjV
282941_A41_01406	CDS	1278	nupX_1		COG1972	Putative nucleoside permease NupX
282941_A41_01407	CDS	798	yjjV	3.1.-.-	COG0084	Uncharacterized metal-dependent hydrolase YjjV
282941_A41_01408	CDS	1197				hypothetical protein
282941_A41_01409	CDS	189				hypothetical protein
282941_A41_01410	CDS	162				hypothetical protein
282941_A41_01411	CDS	615	osmY_1		COG2823	Osmotically-inducible protein Y
282941_A41_01412	CDS	1590	prfC_1		COG4108	Peptide chain release factor RF3
282941_A41_01413	CDS	1266	hipA	2.7.11.1	COG3550	Serine/threonine-protein kinase toxin HipA
282941_A41_01414	CDS	318				hypothetical protein
282941_A41_01415	CDS	468	rimI	2.3.1.266	COG0456	[Ribosomal protein S18]-alanine N-acetyltransferase
282941_A41_01416	CDS	411	holD_1	2.7.7.7	COG3050	DNA polymerase III subunit psi
282941_A41_01417	CDS	1041	rsmC	2.1.1.172	COG2813	Ribosomal RNA small subunit methyltransferase C
282941_A41_01418	tRNA	87				tRNA-Leu(cag)
282941_A41_01419	tRNA	87				tRNA-Leu(cag)
282941_A41_01420	tRNA	87				tRNA-Leu(cag)
282941_A41_01421	CDS	303				hypothetical protein
282941_A41_01422	CDS	1065				hypothetical protein
282941_A41_01423	CDS	795	fhuF		COG4114	Ferric iron reductase protein FhuF
282941_A41_01424	CDS	375	yhaI		COG3152	Inner membrane protein YhaI
282941_A41_01425	CDS	2175	fhuA_2		COG1629	Ferrichrome outer membrane transporter/phage receptor
282941_A41_01426	CDS	1341	iucD	1.14.13.59	COG3486	L-lysine N6-monooxygenase
282941_A41_01427	CDS	603				hypothetical protein
282941_A41_01428	CDS	1836	iucC	6.3.2.39	COG4264	Aerobactin synthase
282941_A41_01429	CDS	1215	mdfA_1			Multidrug transporter MdfA
282941_A41_01430	CDS	783	ygiD	1.13.11.29	COG3384	4,5-DOPA dioxygenase extradiol
282941_A41_01431	CDS	774	zupT		COG0428	Zinc transporter ZupT
282941_A41_01432	CDS	654	ribB	4.1.99.12	COG0108	3,4-dihydroxy-2-butanone 4-phosphate synthase
282941_A41_01433	CDS	279	ubiK		COG2960	Ubiquinone biosynthesis accessory factor UbiK
282941_A41_01434	CDS	1257	yjeH_1		COG0531	L-methionine/branched-chain amino acid exporter YjeH
282941_A41_01435	CDS	1431	hldE		COG2870	Bifunctional protein HldE
282941_A41_01436	CDS	930	lpxL_1	2.3.1.241	COG1560	Lipid A biosynthesis lauroyltransferase
282941_A41_01437	CDS	318	ccdB			Toxin CcdB
282941_A41_01438	CDS	246				hypothetical protein
282941_A41_01439	CDS	2835	glnE		COG1391	Bifunctional glutamine synthetase adenylyltransferase/adenylyl-removing enzyme
282941_A41_01440	CDS	1335	ygiF	3.6.1.25	COG3025	Inorganic triphosphatase
282941_A41_01441	CDS	681			COG1392	UPF0111 protein HI_1603
282941_A41_01442	CDS	1266	pitA_1		COG0306	Low-affinity inorganic phosphate transporter 1
282941_A41_01443	CDS	618				hypothetical protein
282941_A41_01444	CDS	1317	cca		COG0617	Multifunctional CCA protein
282941_A41_01445	CDS	819	uppP_1	3.6.1.27	COG1968	Undecaprenyl-diphosphatase
282941_A41_01446	CDS	357	folB	4.1.2.25	COG1539	Dihydroneopterin aldolase
282941_A41_01447	CDS	657	plsY	2.3.1.15	COG0344	Probable glycerol-3-phosphate acyltransferase
282941_A41_01448	CDS	1014	tsaD	2.3.1.234	COG0533	tRNA N6-adenosine threonylcarbamoyltransferase
282941_A41_01449	CDS	216	rpsU		COG0828	30S ribosomal protein S21
282941_A41_01450	CDS	1749	dnaG	2.7.7.-	COG0358	DNA primase
282941_A41_01451	CDS	1833	rpoD_1		COG0568	RNA polymerase sigma factor RpoD
282941_A41_01452	CDS	498	mug_1	3.2.2.28	COG3663	G/U mismatch-specific DNA glycosylase
282941_A41_01453	tRNA	76				tRNA-Met(cat)
282941_A41_01454	CDS	531				hypothetical protein
282941_A41_01455	CDS	1998	fldZ	1.3.1.-		Cinnamate reductase
282941_A41_01456	CDS	2022	fadH_1	1.3.1.34	COG0446	2,4-dienoyl-CoA reductase
282941_A41_01457	CDS	405	ygiW_1		COG3111	Protein YgiW
282941_A41_01458	CDS	663	qseB_1			Transcriptional regulatory protein QseB
282941_A41_01459	CDS	1356	qseC	2.7.13.3		Sensor protein QseC
282941_A41_01460	CDS	1164	hisC_2	2.6.1.9		Histidinol-phosphate aminotransferase
282941_A41_01461	CDS	1167	rlmG_1	2.1.1.174	COG2813	Ribosomal RNA large subunit methyltransferase G
282941_A41_01462	CDS	504	ygjP	3.6.1.-	COG1451	UTP pyrophosphatase
282941_A41_01463	CDS	1038	iolU_1	1.1.1.371	COG0673	scyllo-inositol 2-dehydrogenase (NADP(+)) IolU
282941_A41_01464	CDS	924	yijE_1			Probable cystine transporter YijE
282941_A41_01465	CDS	723				hypothetical protein
282941_A41_01466	CDS	975	alx		COG0861	Putative membrane-bound redox modulator Alx
282941_A41_01467	CDS	852	yijE_2			Probable cystine transporter YijE
282941_A41_01468	CDS	897	yhaJ_2			HTH-type transcriptional regulator YhaJ
282941_A41_01469	CDS	693	yhaK		COG1741	Pirin-like protein YhaK
282941_A41_01470	CDS	579				hypothetical protein
282941_A41_01471	CDS	573				hypothetical protein
282941_A41_01472	CDS	2139	nrdD	1.1.98.6	COG1328	Anaerobic ribonucleoside-triphosphate reductase
282941_A41_01473	CDS	465	nrdG	1.97.1.-	COG0602	Anaerobic ribonucleoside-triphosphate reductase-activating protein
282941_A41_01474	CDS	801	phnC	7.3.2.1	COG3638	Phosphate-import ATP-binding protein PhnC
282941_A41_01475	CDS	1017				hypothetical protein
282941_A41_01476	CDS	795	phnE		COG3639	Phosphate-import permease protein PhnE
282941_A41_01477	CDS	726	phnF_1		COG2188	Probable transcriptional regulator PhnF
282941_A41_01478	CDS	474	phnG_1	2.7.8.37	COG3624	Alpha-D-ribose 1-methylphosphonate 5-triphosphate synthase subunit PhnG
282941_A41_01479	CDS	600	phnH	2.7.8.37	COG3625	Alpha-D-ribose 1-methylphosphonate 5-triphosphate synthase subunit PhnH
282941_A41_01480	CDS	1086	phnI_1	2.7.8.37	COG3626	Alpha-D-ribose 1-methylphosphonate 5-triphosphate synthase subunit PhnI
282941_A41_01481	CDS	864	phnJ	4.7.1.1	COG3627	Alpha-D-ribose 1-methylphosphonate 5-phosphate C-P lyase
282941_A41_01482	CDS	807	phnK		COG4107	Putative phosphonates utilization ATP-binding protein PhnK
282941_A41_01483	CDS	690	phnL	2.7.8.37	COG4778	Alpha-D-ribose 1-methylphosphonate 5-triphosphate synthase subunit PhnL
282941_A41_01484	CDS	1137	phnM	3.6.1.63	COG3454	Alpha-D-ribose 1-methylphosphonate 5-triphosphate diphosphatase
282941_A41_01485	CDS	558	phnN_1	2.7.4.23	COG3709	Ribose 1,5-bisphosphate phosphokinase PhnN
282941_A41_01486	CDS	459	phnO	2.3.1.280		Aminoalkylphosphonate N-acetyltransferase
282941_A41_01487	CDS	777	phnP_1	3.1.4.55	COG1235	Phosphoribosyl 1,2-cyclic phosphate phosphodiesterase
282941_A41_01488	CDS	633				hypothetical protein
282941_A41_01489	CDS	441				hypothetical protein
282941_A41_01490	CDS	300				hypothetical protein
282941_A41_01491	CDS	411		2.3.1.-		Acetyltransferase Atu2258
282941_A41_01492	CDS	690				hypothetical protein
282941_A41_01493	CDS	1305	codB_1		COG1457	Cytosine permease
282941_A41_01494	CDS	504				hypothetical protein
282941_A41_01495	CDS	522	ubiJ_1			Ubiquinone biosynthesis accessory factor UbiJ
282941_A41_01496	CDS	996	yhbU	3.4.-.-	COG0826	Uncharacterized protease YhbU
282941_A41_01497	CDS	879				hypothetical protein
282941_A41_01498	CDS	1344	yhaM		COG3681	UPF0597 protein YhaM
282941_A41_01499	CDS	1326	dlsT		COG0814	Probable serine transporter
282941_A41_01500	CDS	240				hypothetical protein
282941_A41_01501	CDS	1023				hypothetical protein
282941_A41_01502	CDS	240	yedF		COG0425	Putative sulfur carrier protein YedF
282941_A41_01503	CDS	1212	yedE_1		COG2391	UPF0394 inner membrane protein YedE
282941_A41_01504	CDS	1935	deaD	3.6.4.13	COG0513	ATP-dependent RNA helicase DeaD
282941_A41_01505	CDS	909	nlpI		COG4785	Lipoprotein NlpI
282941_A41_01506	CDS	2115	pnp	2.7.7.8	COG1185	Polyribonucleotide nucleotidyltransferase
282941_A41_01507	CDS	270	rpsO		COG0184	30S ribosomal protein S15
282941_A41_01508	CDS	954	truB	5.4.99.25	COG0130	tRNA pseudouridine synthase B
282941_A41_01509	CDS	411	rbfA		COG0858	30S ribosome-binding factor
282941_A41_01510	CDS	2703	infB		COG0532	Translation initiation factor IF-2
282941_A41_01511	CDS	1488	nusA_1		COG0195	Transcription termination/antitermination protein NusA
282941_A41_01512	CDS	423	rimP		COG0779	Ribosome maturation factor RimP
282941_A41_01513	tRNA	77				tRNA-Met(cat)
282941_A41_01514	tRNA	87				tRNA-Leu(gag)
282941_A41_01515	CDS	336	secG		COG1314	Protein-export membrane protein SecG
282941_A41_01516	CDS	1338	glmM_1	5.4.2.10	COG1109	Phosphoglucosamine mutase
282941_A41_01517	CDS	834	folP_1	2.5.1.15	COG0294	Dihydropteroate synthase
282941_A41_01518	CDS	1953	ftsH_1	3.4.24.-	COG0465	ATP-dependent zinc metalloprotease FtsH
282941_A41_01519	CDS	627	rlmE	2.1.1.166	COG0293	Ribosomal RNA large subunit methyltransferase E
282941_A41_01520	CDS	294	yhbY		COG1534	RNA-binding protein YhbY
282941_A41_01521	CDS	477	greA_1		COG0782	Transcription elongation factor GreA
282941_A41_01522	CDS	1470	dacB	3.4.16.4	COG2027	D-alanyl-D-alanine carboxypeptidase DacB
282941_A41_01523	CDS	663	basR			Transcriptional regulatory protein BasR
282941_A41_01524	CDS	1065	basS_1	2.7.13.3		Sensor protein BasS
282941_A41_01525	CDS	1179	obgE_1	3.6.5.-	COG0536	GTPase ObgE/CgtA
282941_A41_01526	CDS	942	yhbE		COG0697	Uncharacterized inner membrane transporter YhbE
282941_A41_01527	CDS	258	rpmA		COG0211	50S ribosomal protein L27
282941_A41_01528	CDS	312	rplU		COG0261	50S ribosomal protein L21
282941_A41_01529	CDS	972	ispB	2.5.1.90	COG0142	Octaprenyl diphosphate synthase
282941_A41_01530	CDS	312				hypothetical protein
282941_A41_01531	CDS	939	mdh_1	1.1.1.37	COG0039	Malate dehydrogenase
282941_A41_01532	CDS	471	argR		COG1438	Arginine repressor
282941_A41_01533	CDS	264	mcbA			Uncharacterized protein McbA
282941_A41_01534	CDS	264				hypothetical protein
282941_A41_01535	CDS	1380	mpl	6.3.2.45	COG0773	UDP-N-acetylmuramate--L-alanyl-gamma-D-glutamyl-meso-2,6-diaminoheptandioate ligase
282941_A41_01536	CDS	1005	fbp	3.1.3.11	COG0158	Fructose-1,6-bisphosphatase class 1
282941_A41_01537	CDS	531	ppa_1	3.6.1.1	COG0221	Inorganic pyrophosphatase
282941_A41_01538	CDS	354	ytfP_1		COG2105	Gamma-glutamylcyclotransferase family protein ytfP
282941_A41_01539	CDS	3927	tamB		COG2911	Translocation and assembly module subunit TamB
282941_A41_01540	CDS	1737	tamA		COG0729	Translocation and assembly module subunit TamA
282941_A41_01541	CDS	642	msrA	1.8.4.11	COG0225	Peptide methionine sulfoxide reductase MsrA
282941_A41_01542	CDS	1347	ytfL		COG1253	UPF0053 inner membrane protein YtfL
282941_A41_01543	CDS	207				hypothetical protein
282941_A41_01544	CDS	558	ytfJ_1		COG3054	Uncharacterized protein YtfJ
282941_A41_01545	CDS	741	cysQ	3.1.3.7	COG1218	3'(2'),5'-bisphosphate nucleotidase CysQ
282941_A41_01546	CDS	1950	cpdB_1	3.1.3.6	COG0737	2',3'-cyclic-nucleotide 2'-phosphodiesterase/3'-nucleotidase
282941_A41_01547	CDS	810				hypothetical protein
282941_A41_01548	CDS	672	ytfE		COG2846	Iron-sulfur cluster repair protein YtfE
282941_A41_01549	CDS	621	fklB_1	5.2.1.8	COG0545	FKBP-type 22 kDa peptidyl-prolyl cis-trans isomerase
282941_A41_01550	CDS	690				hypothetical protein
282941_A41_01551	CDS	363				hypothetical protein
282941_A41_01552	CDS	450	rplI		COG0359	50S ribosomal protein L9
282941_A41_01553	CDS	228	rpsR		COG0238	30S ribosomal protein S18
282941_A41_01554	CDS	318	priB		COG2965	Primosomal replication protein N
282941_A41_01555	CDS	399	rpsF		COG0360	30S ribosomal protein S6
282941_A41_01556	CDS	276				hypothetical protein
282941_A41_01557	CDS	750				hypothetical protein
282941_A41_01558	CDS	276	bsmA_1			Lipoprotein BsmA
282941_A41_01559	CDS	276				hypothetical protein
282941_A41_01560	CDS	1635	aidB	1.3.99.-	COG1960	Putative acyl-CoA dehydrogenase AidB
282941_A41_01561	CDS	726	rlmB	2.1.1.185	COG0566	23S rRNA (guanosine-2'-O-)-methyltransferase RlmB
282941_A41_01562	CDS	2553	rnr_1	3.1.13.1	COG0557	Ribonuclease R
282941_A41_01563	CDS	426	nsrR_2		COG1959	HTH-type transcriptional repressor NsrR
282941_A41_01564	CDS	1299	purA	6.3.4.4	COG0104	Adenylosuccinate synthetase
282941_A41_01565	CDS	201				hypothetical protein
282941_A41_01566	CDS	1002	hflC		COG0330	Modulator of FtsH protease HflC
282941_A41_01567	CDS	1257	hflK		COG0330	Modulator of FtsH protease HflK
282941_A41_01568	CDS	1281	hflX		COG2262	GTPase HflX
282941_A41_01569	CDS	120				hypothetical protein
282941_A41_01570	CDS	306	hfq		COG1923	RNA-binding protein Hfq
282941_A41_01571	CDS	948	miaA	2.5.1.75	COG0324	tRNA dimethylallyltransferase
282941_A41_01572	CDS	1920	mutL		COG0323	DNA mismatch repair protein MutL
282941_A41_01573	CDS	1776				hypothetical protein
282941_A41_01574	CDS	471	tsaE		COG0802	tRNA threonylcarbamoyladenosine biosynthesis protein TsaE
282941_A41_01575	CDS	1509	nnr_1		COG0062	Bifunctional NAD(P)H-hydrate repair enzyme Nnr
282941_A41_01576	CDS	984	queG	1.17.99.6	COG1600	Epoxyqueuosine reductase
282941_A41_01577	tRNA	76				tRNA-Gly(gcc)
282941_A41_01578	tRNA	76				tRNA-Gly(gcc)
282941_A41_01579	tRNA	76				tRNA-Gly(gcc)
282941_A41_01580	CDS	546	orn_1	3.1.-.-	COG1949	Oligoribonuclease
282941_A41_01581	CDS	1038	rsgA	3.6.1.-	COG1162	Small ribosomal subunit biogenesis GTPase RsgA
282941_A41_01582	CDS	936	psd	4.1.1.65	COG0688	Phosphatidylserine decarboxylase proenzyme
282941_A41_01583	CDS	3324	mscM		COG3264	Miniconductance mechanosensitive channel MscM
282941_A41_01584	CDS	978	epmA	6.3.1.-	COG2269	Elongation factor P--(R)-beta-lysine ligase
282941_A41_01585	CDS	1800	frdA	1.3.5.4		Fumarate reductase flavoprotein subunit
282941_A41_01586	CDS	735	frdB_1	1.3.5.1	COG0479	Fumarate reductase iron-sulfur subunit
282941_A41_01587	CDS	399	frdC		COG3029	Fumarate reductase subunit C
282941_A41_01588	CDS	357	frdD		COG3080	Fumarate reductase subunit D
282941_A41_01589	CDS	549	blc		COG3040	Outer membrane lipoprotein Blc
282941_A41_01590	CDS	318	gdx_1		COG2076	Guanidinium exporter
282941_A41_01591	CDS	132				hypothetical protein
282941_A41_01592	CDS	132				hypothetical protein
282941_A41_01593	CDS	567	efp		COG0231	Elongation factor P
282941_A41_01594	CDS	1035	epmB	5.4.3.-	COG1509	L-lysine 2,3-aminomutase
282941_A41_01595	CDS	1131	hemW		COG0635	Heme chaperone HemW
282941_A41_01596	CDS	594	rdgB_1	3.6.1.66	COG0127	dITP/XTP pyrophosphatase
282941_A41_01597	CDS	303	yggU_1		COG1872	UPF0235 protein YggU
282941_A41_01598	CDS	555				hypothetical protein
282941_A41_01599	CDS	714	yggS_1		COG0325	Pyridoxal phosphate homeostasis protein
282941_A41_01600	CDS	1017	yggR		COG2805	Uncharacterized protein YggR
282941_A41_01601	CDS	333				hypothetical protein
282941_A41_01602	CDS	255	yoeB	3.1.-.-	COG4115	Toxin YoeB
282941_A41_01603	CDS	423	yqgF_1	3.1.-.-	COG0816	Putative pre-16S rRNA nuclease
282941_A41_01604	CDS	564	yqgE		COG1678	UPF0301 protein YqgE
282941_A41_01605	CDS	954	gshB	6.3.2.3	COG0189	Glutathione synthetase
282941_A41_01606	CDS	732	rsmE	2.1.1.193	COG1385	Ribosomal RNA small subunit methyltransferase E
282941_A41_01607	CDS	711	nucM	3.1.21.-	COG2356	Nuclease NucM
282941_A41_01608	CDS	477	sprT			Protein SprT
282941_A41_01609	CDS	1329	cadB_2		COG0531	Probable cadaverine/lysine antiporter
282941_A41_01610	CDS	2220	cadA_2	4.1.1.18	COG1982	Inducible lysine decarboxylase
282941_A41_01611	CDS	159	hokA			Protein HokA
282941_A41_01612	CDS	1161	ygiC_1	6.3.1.-	COG0754	Putative acid--amine ligase YgiC
282941_A41_01613	CDS	684				hypothetical protein
282941_A41_01614	CDS	1101	dhaD	1.1.1.6		Glycerol dehydrogenase
282941_A41_01615	CDS	1071	dhaK_1	2.7.1.121	COG2376	PEP-dependent dihydroxyacetone kinase, dihydroxyacetone-binding subunit DhaK
282941_A41_01616	CDS	630	dhaL	2.7.1.121	COG2376	PEP-dependent dihydroxyacetone kinase, ADP-binding subunit DhaL
282941_A41_01617	CDS	1461	dhaM	2.7.1.121	COG1080	PEP-dependent dihydroxyacetone kinase, phosphoryl donor subunit DhaM
282941_A41_01618	CDS	348				hypothetical protein
282941_A41_01619	CDS	1644	groL			60 kDa chaperonin
282941_A41_01620	CDS	294	groS		COG0234	10 kDa chaperonin
282941_A41_01621	CDS	510	fxsA		COG3030	UPF0716 protein FxsA
282941_A41_01622	CDS	1437	aspA	4.3.1.1	COG1027	Aspartate ammonia-lyase
282941_A41_01623	CDS	1302	dcuA_1		COG2704	Anaerobic C4-dicarboxylate transporter DcuA
282941_A41_01624	CDS	351	cutA		COG1324	Divalent-cation tolerance protein CutA
282941_A41_01625	CDS	1695	dsbD_1	1.8.1.8	COG4232	Thiol:disulfide interchange protein DsbD
282941_A41_01626	CDS	609				hypothetical protein
282941_A41_01627	CDS	645	yfdX			Protein YfdX
282941_A41_01628	tRNA	76				tRNA-Phe(gaa)
282941_A41_01629	CDS	861	allS_1			HTH-type transcriptional activator AllS
282941_A41_01630	CDS	504	padC	4.1.1.102	COG3479	Phenolic acid decarboxylase PadC
282941_A41_01631	CDS	1419	ald	1.2.1.83		3-succinoylsemialdehyde-pyridine dehydrogenase
282941_A41_01632	CDS	909	pgrR_2			HTH-type transcriptional regulator PgrR
282941_A41_01633	CDS	1422	norG		COG1167	HTH-type transcriptional regulator NorG
282941_A41_01634	CDS	1404	cydA_2	7.1.1.7	COG1271	Cytochrome bd-I ubiquinol oxidase subunit 1
282941_A41_01635	CDS	1008	appB	7.1.1.3	COG1294	Cytochrome bd-II ubiquinol oxidase subunit 2
282941_A41_01636	CDS	153				hypothetical protein
282941_A41_01637	CDS	471	ylaC			Inner membrane protein YlaC
282941_A41_01638	CDS	918				hypothetical protein
282941_A41_01639	CDS	300				hypothetical protein
282941_A41_01640	CDS	1227	yhjX			Uncharacterized MFS-type transporter YhjX
282941_A41_01641	CDS	573	hdeD		COG3247	Protein HdeD
282941_A41_01642	CDS	1149	fucO	1.1.1.77	COG1454	Lactaldehyde reductase
282941_A41_01643	CDS	648	fucA	4.1.2.17	COG0235	L-fuculose phosphate aldolase
282941_A41_01644	CDS	1320	fucP_2		COG0738	L-fucose-proton symporter
282941_A41_01645	CDS	1791	fucI	5.3.1.25	COG2407	L-fucose isomerase
282941_A41_01646	CDS	1464	fucK	2.7.1.51	COG1070	L-fuculokinase
282941_A41_01647	CDS	426	fucU	5.1.3.29	COG4154	L-fucose mutarotase
282941_A41_01648	CDS	756	ydjF		COG1349	Uncharacterized HTH-type transcriptional regulator YdjF
282941_A41_01649	CDS	1131	mdoC	2.1.-.-		Glucans biosynthesis protein C
282941_A41_01650	CDS	729				hypothetical protein
282941_A41_01651	CDS	927	glsA2_1	3.5.1.2	COG2066	Glutaminase 2
282941_A41_01652	CDS	138				hypothetical protein
282941_A41_01653	CDS	495				hypothetical protein
282941_A41_01654	CDS	144				hypothetical protein
282941_A41_01655	CDS	327			COG3171	Uncharacterized protein HI_0341
282941_A41_01656	CDS	717	trmB_1	2.1.1.33	COG0220	tRNA (guanine-N(7)-)-methyltransferase
282941_A41_01657	CDS	1059	mutY	3.2.2.31	COG1194	Adenine DNA glycosylase
282941_A41_01658	CDS	273	yggX_1		COG2924	Probable Fe(2+)-trafficking protein
282941_A41_01659	CDS	1131	mltC	4.2.2.-	COG0741	Membrane-bound lytic murein transglycosylase C
282941_A41_01660	CDS	462	nikR		COG0864	Nickel-responsive regulator
282941_A41_01661	CDS	669	yfcG_1	1.8.4.-	COG0625	Disulfide-bond oxidoreductase YfcG
282941_A41_01662	CDS	1323	potE_1		COG0531	Putrescine transporter PotE
282941_A41_01663	CDS	2163	speF	4.1.1.17	COG1982	Inducible ornithine decarboxylase
282941_A41_01664	CDS	105				hypothetical protein
282941_A41_01665	tRNA	76				tRNA-Phe(gaa)
282941_A41_01666	CDS	948				hypothetical protein
282941_A41_01667	CDS	2403				hypothetical protein
282941_A41_01668	CDS	2961				hypothetical protein
282941_A41_01669	CDS	1299				hypothetical protein
282941_A41_01670	CDS	1545	aer		COG0840	Aerotaxis receptor
282941_A41_01671	CDS	1728	dgcQ	2.7.7.65		Probable diguanylate cyclase DgcQ
282941_A41_01672	CDS	633	pagN_1		COG3637	Outer membrane protein PagN
282941_A41_01673	CDS	1284	pip	3.4.11.5		Proline iminopeptidase
282941_A41_01674	CDS	912	rhaS_3			HTH-type transcriptional activator RhaS
282941_A41_01675	CDS	1158	yqhD	1.1.1.-	COG1979	Alcohol dehydrogenase YqhD
282941_A41_01676	CDS	1080	alr_1	5.1.1.1	COG0787	Alanine racemase, biosynthetic
282941_A41_01677	CDS	1410	dnaB	3.6.4.12	COG0305	Replicative DNA helicase
282941_A41_01678	CDS	987	qorA	1.6.5.5	COG0604	Quinone oxidoreductase 1
282941_A41_01679	CDS	222	pspG_1			Phage shock protein G
282941_A41_01680	CDS	1005	dusA	1.3.1.-	COG0042	tRNA-dihydrouridine(20/20a) synthase
282941_A41_01681	CDS	606	nemR			HTH-type transcriptional repressor NemR
282941_A41_01682	CDS	162				hypothetical protein
282941_A41_01683	CDS	303				hypothetical protein
282941_A41_01684	CDS	510	zur_1		COG0735	Zinc uptake regulation protein
282941_A41_01685	CDS	210	yjbJ_1		COG3237	UPF0337 protein YjbJ
282941_A41_01686	CDS	1341	dinF_1		COG0534	DNA damage-inducible protein F
282941_A41_01687	CDS	609	lexA_3	3.4.21.88	COG1974	LexA repressor
282941_A41_01688	CDS	699	dpiA_1		COG4565	Transcriptional regulatory protein DpiA
282941_A41_01689	CDS	1662	dpiB	2.7.13.3	COG3290	Sensor histidine kinase DpiB
282941_A41_01690	CDS	1077	citC	6.2.1.22	COG3053	[Citrate [pro-3S]-lyase] ligase
282941_A41_01691	CDS	297	citD		COG3052	Citrate lyase acyl carrier protein
282941_A41_01692	CDS	909	citE	4.1.3.6	COG2301	Citrate lyase subunit beta
282941_A41_01693	CDS	1533	citF	4.1.3.6	COG3051	Citrate lyase alpha chain
282941_A41_01694	CDS	555	citX	2.7.7.61	COG3697	Apo-citrate lyase phosphoribosyl-dephospho-CoA transferase
282941_A41_01695	CDS	909	citG_2	2.4.2.52	COG1767	2-(5''-triphosphoribosyl)-3'-dephosphocoenzyme-A synthase
282941_A41_01696	CDS	1464	ttdT		COG0471	L-tartrate/succinate antiporter
282941_A41_01697	CDS	366	dgkA_1	2.7.1.107	COG0818	Diacylglycerol kinase
282941_A41_01698	CDS	2466	plsB	2.3.1.15	COG2937	Glycerol-3-phosphate acyltransferase
282941_A41_01699	CDS	858	ubiA	2.5.1.39	COG0382	4-hydroxybenzoate octaprenyltransferase
282941_A41_01700	CDS	516	ubiC_1	4.1.3.40	COG3161	Chorismate pyruvate-lyase
282941_A41_01701	CDS	942				hypothetical protein
282941_A41_01702	CDS	1293	lamB_1		COG4580	Maltoporin
282941_A41_01703	CDS	1110	malK	7.5.2.1	COG3839	Maltose/maltodextrin import ATP-binding protein MalK
282941_A41_01704	CDS	1191	malE_1		COG2182	Maltose/maltodextrin-binding periplasmic protein
282941_A41_01705	CDS	1572	malF		COG1175	Maltose/maltodextrin transport system permease protein MalF
282941_A41_01706	CDS	891	malG_1		COG3833	Maltose/maltodextrin transport system permease protein MalG
282941_A41_01707	CDS	408	psiE		COG3223	Protein PsiE
282941_A41_01708	CDS	1248	dctA_2		COG1301	C4-dicarboxylate transport protein
282941_A41_01709	CDS	861				hypothetical protein
282941_A41_01710	CDS	1650	pgi	5.3.1.9	COG0166	Glucose-6-phosphate isomerase
282941_A41_01711	CDS	1803	nhaP2			K(+)/H(+) antiporter NhaP2
282941_A41_01712	CDS	1350	lysC_1	2.7.2.4	COG0527	Lysine-sensitive aspartokinase 3
282941_A41_01713	CDS	951	panS		COG0385	Pantothenate precursors transporter PanS
282941_A41_01714	CDS	3684	metH	2.1.1.13	COG0646	Methionine synthase
282941_A41_01715	CDS	840	iclR_1		COG1414	Transcriptional repressor IclR
282941_A41_01716	CDS	1110	ynfE_1	1.8.99.-	COG0243	Putative dimethyl sulfoxide reductase chain YnfE
282941_A41_01717	CDS	1335	xerC_4			Tyrosine recombinase XerC
282941_A41_01718	CDS	486				hypothetical protein
282941_A41_01719	CDS	192				hypothetical protein
282941_A41_01720	CDS	309				hypothetical protein
282941_A41_01721	CDS	498				hypothetical protein
282941_A41_01722	CDS	1065				hypothetical protein
282941_A41_01723	CDS	156				hypothetical protein
282941_A41_01724	CDS	1464	ynfE_2	1.8.99.-	COG0243	Putative dimethyl sulfoxide reductase chain YnfE
282941_A41_01725	CDS	1419	ftsP_1		COG2132	Cell division protein FtsP
282941_A41_01726	CDS	747	plsC	2.3.1.51	COG0204	1-acyl-sn-glycerol-3-phosphate acyltransferase
282941_A41_01727	CDS	2280	parC	5.6.2.2	COG0188	DNA topoisomerase 4 subunit A
282941_A41_01728	CDS	1173	agaS_2	3.5.99.-	COG2222	D-galactosamine-6-phosphate deaminase AgaS
282941_A41_01729	CDS	729	mngR		COG2188	Mannosyl-D-glycerate transport/metabolism system repressor MngR
282941_A41_01730	CDS	474	manX_2	2.7.1.191	COG2893	PTS system mannose-specific EIIAB component
282941_A41_01731	CDS	786	agaC_3		COG3715	N-acetylgalactosamine permease IIC component 1
282941_A41_01732	CDS	858	manZ_3		COG3716	PTS system mannose-specific EIID component
282941_A41_01733	CDS	441	manX_3	2.7.1.191	COG2893	PTS system mannose-specific EIIAB component
282941_A41_01734	CDS	1248				Probable sugar-binding periplasmic protein
282941_A41_01735	CDS	1389	sasA_1	2.7.-.-		Adaptive-response sensory-kinase SasA
282941_A41_01736	CDS	711	ompR_1			Transcriptional regulatory protein OmpR
282941_A41_01737	CDS	1896	parE	5.6.2.2	COG0187	DNA topoisomerase 4 subunit B
282941_A41_01738	CDS	585				hypothetical protein
282941_A41_01739	CDS	828	cpdA	3.1.4.53	COG1409	3',5'-cyclic adenosine monophosphate phosphodiesterase CpdA
282941_A41_01740	CDS	426				hypothetical protein
282941_A41_01741	CDS	633	nudF_1	3.6.1.13		ADP-ribose pyrophosphatase
282941_A41_01742	CDS	1494	tolC_1			Outer membrane protein TolC
282941_A41_01743	CDS	1956	dhaR		COG3284	PTS-dependent dihydroxyacetone kinase operon regulatory protein
282941_A41_01744	CDS	1305	gltP		COG1301	Proton/glutamate-aspartate symporter
282941_A41_01745	CDS	216				hypothetical protein
282941_A41_01746	CDS	1959	acs_1	6.2.1.1	COG0365	Acetyl-coenzyme A synthetase
282941_A41_01747	CDS	312	yjcH		COG3162	Inner membrane protein YjcH
282941_A41_01748	CDS	1659	actP		COG4147	Cation/acetate symporter ActP
282941_A41_01749	rRNA	111				5S ribosomal RNA
282941_A41_01750	tRNA	76				tRNA-Thr(ggt)
282941_A41_01751	rRNA	111				5S ribosomal RNA
282941_A41_01752	CDS	219	osmB_1			Osmotically-inducible lipoprotein B
282941_A41_01753	CDS	327	yciH		COG0023	Uncharacterized protein YciH
282941_A41_01754	CDS	726	pyrF	4.1.1.23	COG0284	Orotidine 5'-phosphate decarboxylase
282941_A41_01755	CDS	1170	lapB		COG2956	Lipopolysaccharide assembly protein B
282941_A41_01756	CDS	306	lapA		COG3771	Lipopolysaccharide assembly protein A
282941_A41_01757	CDS	762	pgpB	3.1.3.27	COG0671	Phosphatidylglycerophosphatase B
282941_A41_01758	CDS	588	ribA	3.5.4.25	COG0807	GTP cyclohydrolase-2
282941_A41_01759	CDS	1434	ptsG		COG1263	PTS system glucose-specific EIICB component
282941_A41_01760	CDS	789	ycfH	3.1.-.-	COG0084	Uncharacterized metal-dependent hydrolase YcfH
282941_A41_01761	CDS	987	holB	2.7.7.7	COG0470	DNA polymerase III subunit delta'
282941_A41_01762	CDS	642	tmk	2.7.4.9	COG0125	Thymidylate kinase
282941_A41_01763	CDS	1026	mltG	4.2.2.-	COG1559	Endolytic murein transglycosylase
282941_A41_01764	CDS	921	pabC	4.1.3.38	COG0115	Aminodeoxychorismate lyase
282941_A41_01765	CDS	1242	fabF_2	2.3.1.179	COG0304	3-oxoacyl-[acyl-carrier-protein] synthase 2
282941_A41_01766	CDS	237	acpP_1		COG0236	Acyl carrier protein
282941_A41_01767	CDS	735	fabG_2	1.1.1.100		3-oxoacyl-[acyl-carrier-protein] reductase FabG
282941_A41_01768	CDS	930	fabD	2.3.1.39	COG0331	Malonyl CoA-acyl carrier protein transacylase
282941_A41_01769	CDS	951	fabH	2.3.1.180	COG0332	3-oxoacyl-[acyl-carrier-protein] synthase 3
282941_A41_01770	CDS	1035	plsX	2.3.1.274	COG0416	Phosphate acyltransferase
282941_A41_01771	CDS	171	rpmF		COG0333	50S ribosomal protein L32
282941_A41_01772	CDS	522	yceD		COG1399	Large ribosomal RNA subunit accumulation protein YceD
282941_A41_01773	CDS	600	yceF	3.6.1.-	COG0424	7-methyl-GTP pyrophosphatase
282941_A41_01774	CDS	960	rluC	5.4.99.24	COG0564	Ribosomal large subunit pseudouridine synthase C
282941_A41_01775	CDS	105				hypothetical protein
282941_A41_01776	CDS	3417	rne	3.1.26.12		Ribonuclease E
282941_A41_01777	CDS	291				hypothetical protein
282941_A41_01778	CDS	1047	pyrC	3.5.2.3	COG0418	Dihydroorotase
282941_A41_01779	CDS	663	fetA	3.6.3.-	COG4619	Probable iron export ATP-binding protein FetA
282941_A41_01780	CDS	759	fetB		COG0390	Probable iron export permease protein FetB
282941_A41_01781	CDS	1731	fumA_1	4.2.1.2	COG1838	Fumarate hydratase class I, aerobic
282941_A41_01782	CDS	1107	gldA	1.1.1.6	COG0371	Glycerol dehydrogenase
282941_A41_01783	CDS	204	ydfZ_2			Putative selenoprotein YdfZ
282941_A41_01784	CDS	696	aqpZ		COG0580	Aquaporin Z
282941_A41_01785	CDS	834	csgG		COG1462	Curli production assembly/transport component CsgG
282941_A41_01786	CDS	411	csgF			Curli production assembly/transport component CsgF
282941_A41_01787	CDS	390	csgE			Curli production assembly/transport component CsgE
282941_A41_01788	CDS	648	csgD		COG2771	Probable csgAB operon transcriptional regulatory protein
282941_A41_01789	CDS	510	csgB			Minor curlin subunit
282941_A41_01790	CDS	597				hypothetical protein
282941_A41_01791	CDS	330	csgC			Curli assembly protein CsgC
282941_A41_01792	CDS	1482	putP		COG0591	Sodium/proline symporter
282941_A41_01793	CDS	3975	putA		COG0506	Bifunctional protein PutA
282941_A41_01794	CDS	783	artM_2		COG1126	Arginine transport ATP-binding protein ArtM
282941_A41_01795	CDS	516	fliZ_1			Regulator of sigma S factor FliZ
282941_A41_01796	CDS	723	fliA_1		COG1191	RNA polymerase sigma factor FliA
282941_A41_01797	CDS	1275	fljB		COG1344	Phase 2 flagellin
282941_A41_01798	CDS	1410	fliD_1		COG1345	Flagellar hook-associated protein 2
282941_A41_01799	CDS	414	fliS_1		COG1516	Flagellar secretion chaperone FliS
282941_A41_01800	CDS	363	fliT			Flagellar protein FliT
282941_A41_01801	CDS	264				hypothetical protein
282941_A41_01802	CDS	378			COG1662	IS1 family transposase IS1R
282941_A41_01803	CDS	276			COG1662	IS1 family transposase IS1A
282941_A41_01804	CDS	663				hypothetical protein
282941_A41_01805	CDS	351				hypothetical protein
282941_A41_01806	CDS	213				hypothetical protein
282941_A41_01807	CDS	351				hypothetical protein
282941_A41_01808	CDS	333	yeaR_1		COG3615	Uncharacterized protein YeaR
282941_A41_01809	CDS	192				hypothetical protein
282941_A41_01810	CDS	315	fliE_1		COG1677	Flagellar hook-basal body complex protein FliE
282941_A41_01811	CDS	1725	fliF_1		COG1766	Flagellar M-ring protein
282941_A41_01812	CDS	993	fliG_1		COG1536	Flagellar motor switch protein FliG
282941_A41_01813	CDS	762	fliH		COG1317	Flagellar assembly protein FliH
282941_A41_01814	CDS	1362	fliI_1	7.1.2.2	COG1157	Flagellum-specific ATP synthase
282941_A41_01815	CDS	441	fliJ		COG2882	Flagellar FliJ protein
282941_A41_01816	CDS	1410				hypothetical protein
282941_A41_01817	CDS	480				hypothetical protein
282941_A41_01818	CDS	1014	fliM		COG1868	Flagellar motor switch protein FliM
282941_A41_01819	CDS	426	fliN_1		COG1886	Flagellar motor switch protein FliN
282941_A41_01820	CDS	393	fliO		COG3190	Flagellar protein FliO
282941_A41_01821	CDS	747	fliP_1		COG1338	Flagellar biosynthetic protein FliP
282941_A41_01822	CDS	270	fliQ		COG1987	Flagellar biosynthetic protein FliQ
282941_A41_01823	CDS	786	fliR_1		COG1684	Flagellar biosynthetic protein FliR
282941_A41_01824	CDS	981	flgL_1		COG1344	Flagellar hook-associated protein 3
282941_A41_01825	CDS	1686	flgK		COG1256	Flagellar hook-associated protein 1
282941_A41_01826	CDS	939	flgJ	3.2.1.-	COG1705	Peptidoglycan hydrolase FlgJ
282941_A41_01827	CDS	1173	flgI_1			Flagellar P-ring protein
282941_A41_01828	CDS	804	flgH_1			Flagellar L-ring protein
282941_A41_01829	CDS	783	flgG_1		COG4786	Flagellar basal-body rod protein FlgG
282941_A41_01830	CDS	756	flgF_1		COG4787	Flagellar basal-body rod protein FlgF
282941_A41_01831	CDS	1257	flgE_1		COG1749	Flagellar hook protein FlgE
282941_A41_01832	CDS	702	flgD		COG1843	Basal-body rod modification protein FlgD
282941_A41_01833	CDS	405	flgC_1		COG1558	Flagellar basal-body rod protein FlgC
282941_A41_01834	CDS	414	flgB_1		COG1815	Flagellar basal body rod protein FlgB
282941_A41_01835	CDS	138				hypothetical protein
282941_A41_01836	CDS	546	flgA		COG1261	Flagella basal body P-ring formation protein FlgA
282941_A41_01837	CDS	300	flgM		COG2747	Negative regulator of flagellin synthesis
282941_A41_01838	CDS	426	flgN_1		COG3418	Flagella synthesis protein FlgN
282941_A41_01839	CDS	5574				hypothetical protein
282941_A41_01840	CDS	405	flhE			Flagellar protein FlhE
282941_A41_01841	CDS	2076	flhA_1		COG1298	Flagellar biosynthesis protein FlhA
282941_A41_01842	CDS	1152	flhB_1		COG1377	Flagellar biosynthetic protein FlhB
282941_A41_01843	CDS	120				hypothetical protein
282941_A41_01844	CDS	345	yeaR_2		COG3615	Uncharacterized protein YeaR
282941_A41_01845	CDS	1143	norW	1.18.1.-	COG1251	Nitric oxide reductase FlRd-NAD(+) reductase
282941_A41_01846	CDS	1398	norV		COG0426	Anaerobic nitric oxide reductase flavorubredoxin
282941_A41_01847	CDS	489				hypothetical protein
282941_A41_01848	CDS	1251	efeB	1.11.1.-	COG2837	Deferrochelatase/peroxidase EfeB
282941_A41_01849	CDS	1125	efeO		COG2822	Iron uptake system component EfeO
282941_A41_01850	CDS	846	efeU		COG0672	Ferrous iron permease EfeU
282941_A41_01851	CDS	183				hypothetical protein
282941_A41_01852	CDS	1635	eptA	2.7.-.-	COG2194	Phosphoethanolamine transferase EptA
282941_A41_01853	CDS	267				hypothetical protein
282941_A41_01854	CDS	2193	pdeA_2	3.1.4.52		Probable cyclic di-GMP phosphodiesterase PdeA
282941_A41_01855	CDS	795	mtfA		COG3228	Protein MtfA
282941_A41_01856	CDS	654	ecfA1	7.-.-.-	COG1122	Energy-coupling factor transporter ATP-binding protein EcfA1
282941_A41_01857	CDS	813	btuD_1	7.6.2.8		Vitamin B12 import ATP-binding protein BtuD
282941_A41_01858	CDS	723	ecfT			Energy-coupling factor transporter transmembrane protein EcfT
282941_A41_01859	CDS	582				hypothetical protein
282941_A41_01860	CDS	447				hypothetical protein
282941_A41_01861	tRNA	76				tRNA-Asn(gtt)
282941_A41_01862	tRNA	76				tRNA-Asn(gtt)
282941_A41_01863	tRNA	76				tRNA-Asn(gtt)
282941_A41_01864	CDS	726				hypothetical protein
282941_A41_01865	CDS	1125	yghO			Protein YghO
282941_A41_01866	CDS	1728		6.2.1.51	COG0318	4-hydroxyphenylalkanoate adenylyltransferase
282941_A41_01867	CDS	927				hypothetical protein
282941_A41_01868	CDS	261	acpP_2			Acyl carrier protein
282941_A41_01869	CDS	1182	bioF_1	2.3.1.47		8-amino-7-oxononanoate synthase
282941_A41_01870	CDS	1083	lptG_1		COG0795	Lipopolysaccharide export system permease protein LptG
282941_A41_01871	CDS	1047				hypothetical protein
282941_A41_01872	CDS	600	ytfJ_2		COG3054	Uncharacterized protein YtfJ
282941_A41_01873	CDS	828				hypothetical protein
282941_A41_01874	CDS	1341				hypothetical protein
282941_A41_01875	CDS	744				hypothetical protein
282941_A41_01876	CDS	714				hypothetical protein
282941_A41_01877	CDS	711				hypothetical protein
282941_A41_01878	CDS	1500	pitA_2		COG0306	Low-affinity inorganic phosphate transporter 1
282941_A41_01879	CDS	1026	ccpA		COG1609	Catabolite control protein A
282941_A41_01880	CDS	1185				hypothetical protein
282941_A41_01881	CDS	1485	dcuD_1		COG3069	Putative cryptic C4-dicarboxylate transporter DcuD
282941_A41_01882	tRNA	76				tRNA-Asn(gtt)
282941_A41_01883	CDS	1263	intA_1		COG0582	Prophage integrase IntA
282941_A41_01884	CDS	333	higB-2_1		COG2026	Toxin HigB-2
282941_A41_01885	CDS	285				hypothetical protein
282941_A41_01886	CDS	906				hypothetical protein
282941_A41_01887	CDS	549				hypothetical protein
282941_A41_01888	CDS	219				hypothetical protein
282941_A41_01889	CDS	612				hypothetical protein
282941_A41_01890	CDS	489				hypothetical protein
282941_A41_01891	CDS	3312				hypothetical protein
282941_A41_01892	CDS	1002				hypothetical protein
282941_A41_01893	CDS	1206	mukB_2		COG3096	Chromosome partition protein MukB
282941_A41_01894	CDS	3351	mukB_3			Chromosome partition protein MukB
282941_A41_01895	CDS	780	mukE_2		COG3095	Chromosome partition protein MukE
282941_A41_01896	CDS	1590	mukF_2			Chromosome partition protein MukF
282941_A41_01897	CDS	1362	rhsC	3.1.-.-	COG3209	Putative deoxyribonuclease RhsC
282941_A41_01898	CDS	333				hypothetical protein
282941_A41_01899	CDS	363				hypothetical protein
282941_A41_01900	CDS	561				hypothetical protein
282941_A41_01901	CDS	582				hypothetical protein
282941_A41_01902	CDS	447				hypothetical protein
282941_A41_01903	CDS	4410				hypothetical protein
282941_A41_01904	CDS	1182				hypothetical protein
282941_A41_01905	CDS	708				hypothetical protein
282941_A41_01906	CDS	888	rhaS_4			HTH-type transcriptional activator RhaS
282941_A41_01907	tRNA	76				tRNA-Asn(gtt)
282941_A41_01908	CDS	324	yeeX_1		COG2926	UPF0265 protein YeeX
282941_A41_01909	CDS	1413	gnd_1	1.1.1.44	COG0362	6-phosphogluconate dehydrogenase, decarboxylating
282941_A41_01910	CDS	1167	ugd	1.1.1.22	COG1004	UDP-glucose 6-dehydrogenase
282941_A41_01911	CDS	906	galF	2.7.7.9	COG1210	UTP--glucose-1-phosphate uridylyltransferase
282941_A41_01912	CDS	1161	pglA	2.4.1.290		N,N'-diacetylbacillosaminyl-diphospho-undecaprenol alpha-1,3-N-acetylgalactosaminyltransferase
282941_A41_01913	CDS	948				hypothetical protein
282941_A41_01914	CDS	1098				hypothetical protein
282941_A41_01915	CDS	891				hypothetical protein
282941_A41_01916	CDS	1158				hypothetical protein
282941_A41_01917	CDS	1521	epsK			Uncharacterized membrane protein EpsK
282941_A41_01918	CDS	936				hypothetical protein
282941_A41_01919	CDS	567	rfbC	5.1.3.13	COG1898	dTDP-4-dehydrorhamnose 3,5-epimerase
282941_A41_01920	CDS	879	rfbA	2.7.7.24	COG1209	Glucose-1-phosphate thymidylyltransferase 1
282941_A41_01921	CDS	900	rfbD	1.1.1.133	COG1091	dTDP-4-dehydrorhamnose reductase
282941_A41_01922	CDS	1584	yoaE_1		COG0861	UPF0053 inner membrane protein YoaE
282941_A41_01923	CDS	489				hypothetical protein
282941_A41_01924	CDS	1359	dcuD_2		COG3069	Putative cryptic C4-dicarboxylate transporter DcuD
282941_A41_01925	CDS	1863				hypothetical protein
282941_A41_01926	CDS	582	dcd	3.5.4.13	COG0717	dCTP deaminase
282941_A41_01927	CDS	642	udk	2.7.1.48		Uridine kinase
282941_A41_01928	CDS	1113	apbC		COG0489	Iron-sulfur cluster carrier protein
282941_A41_01929	CDS	2055	metG	6.1.1.10	COG0073	Methionine--tRNA ligase
282941_A41_01930	CDS	1965	cirA		COG4771	Colicin I receptor
282941_A41_01931	CDS	789	fepC_1		COG1120	Ferric enterobactin transport ATP-binding protein FepC
282941_A41_01932	CDS	1083	hmuU_1		COG0609	Hemin transport system permease protein HmuU
282941_A41_01933	CDS	1146			COG0614	Uncharacterized protein HI_1472
282941_A41_01934	CDS	1485	lysP		COG0833	Lysine-specific permease
282941_A41_01935	CDS	864	cmpR		COG0583	HTH-type transcriptional activator CmpR
282941_A41_01936	CDS	441	uspF_1		COG0589	Universal stress protein F
282941_A41_01937	CDS	132				hypothetical protein
282941_A41_01938	CDS	1089	yeiH		COG2855	UPF0324 inner membrane protein YeiH
282941_A41_01939	CDS	858	nfo_1	3.1.21.2	COG0648	Endonuclease 4
282941_A41_01940	CDS	1689	fruA_1		COG1299	PTS system fructose-specific EIIB'BC component
282941_A41_01941	CDS	939	lacC	2.7.1.144		Tagatose-6-phosphate kinase
282941_A41_01942	CDS	1134	fruB		COG1925	Multiphosphoryl transfer protein
282941_A41_01943	CDS	429	rppH_2	3.6.1.-		RNA pyrophosphohydrolase
282941_A41_01944	CDS	744	glnH_1		COG0834	Glutamine-binding periplasmic protein
282941_A41_01945	CDS	669	glnP_1		COG0765	Glutamine transport system permease protein GlnP
282941_A41_01946	CDS	723	glnQ_2		COG1126	Glutamine transport ATP-binding protein GlnQ
282941_A41_01947	CDS	2223	ybiO		COG0668	Moderate conductance mechanosensitive channel YbiO
282941_A41_01948	CDS	948	rlmF	2.1.1.181	COG3129	Ribosomal RNA large subunit methyltransferase F
282941_A41_01949	CDS	636				hypothetical protein
282941_A41_01950	CDS	144				hypothetical protein
282941_A41_01951	CDS	1575	pdeN_1	3.1.4.52	COG2200	Probable cyclic di-GMP phosphodiesterase PdeN
282941_A41_01952	CDS	1827				hypothetical protein
282941_A41_01953	CDS	1098	yejB		COG4174	Inner membrane ABC transporter permease protein YejB
282941_A41_01954	CDS	1023	yejE_1		COG4239	Inner membrane ABC transporter permease protein YejE
282941_A41_01955	CDS	1608	yejF		COG4172	Uncharacterized ABC transporter ATP-binding protein YejF
282941_A41_01956	CDS	396	yejG			Uncharacterized protein YejG
282941_A41_01957	CDS	453				hypothetical protein
	repeat_region	448
282941_A41_01958	CDS	1212	bcr			Bicyclomycin resistance protein
282941_A41_01959	CDS	723	rsuA	5.4.99.19	COG1187	Ribosomal small subunit pseudouridine synthase A
282941_A41_01960	CDS	240				hypothetical protein
282941_A41_01961	CDS	1761	radD	3.6.4.12	COG1061	Putative DNA repair helicase RadD
282941_A41_01962	CDS	285	rplY		COG1825	50S ribosomal protein L25
282941_A41_01963	CDS	1008	yejK_1		COG3081	Nucleoid-associated protein YejK
282941_A41_01964	CDS	228	yejL		COG3082	UPF0352 protein YejL
282941_A41_01965	CDS	1785	yejM_1		COG3083	Inner membrane protein YejM
282941_A41_01966	tRNA	77				tRNA-Pro(ggg)
282941_A41_01967	CDS	348				hypothetical protein
282941_A41_01968	CDS	561				hypothetical protein
282941_A41_01969	CDS	2475	yraJ_1		COG3188	Outer membrane usher protein YraJ
282941_A41_01970	CDS	747				hypothetical protein
282941_A41_01971	CDS	735				hypothetical protein
282941_A41_01972	CDS	651				hypothetical protein
282941_A41_01973	CDS	141				hypothetical protein
282941_A41_01974	CDS	378			COG1662	IS1 family transposase IS1R
282941_A41_01975	CDS	276			COG1662	IS1 family transposase IS1A
282941_A41_01976	CDS	831				hypothetical protein
282941_A41_01977	CDS	954	scrK	2.7.1.4	COG0524	Fructokinase
282941_A41_01978	CDS	138				hypothetical protein
282941_A41_01979	CDS	252				hypothetical protein
282941_A41_01980	CDS	501				hypothetical protein
282941_A41_01981	CDS	2334				hypothetical protein
282941_A41_01982	CDS	261				hypothetical protein
282941_A41_01983	CDS	1092	ychF		COG0012	Ribosome-binding ATPase YchF
282941_A41_01984	CDS	591	pth	3.1.1.29	COG0193	Peptidyl-tRNA hydrolase
282941_A41_01985	CDS	273				hypothetical protein
282941_A41_01986	CDS	948	prs_1	2.7.6.1	COG0462	Ribose-phosphate pyrophosphokinase
282941_A41_01987	CDS	873	ispE	2.7.1.148	COG1947	4-diphosphocytidyl-2-C-methyl-D-erythritol kinase
282941_A41_01988	CDS	621	lolB		COG3017	Outer-membrane lipoprotein LolB
282941_A41_01989	CDS	1278	hemA	1.2.1.70	COG0373	Glutamyl-tRNA reductase
282941_A41_01990	CDS	1083	prfA		COG0216	Peptide chain release factor RF1
282941_A41_01991	CDS	837	prmC	2.1.1.297	COG2890	Release factor glutamine methyltransferase
282941_A41_01992	CDS	399	ychQ		COG3094	Protein YchQ
282941_A41_01993	CDS	810				hypothetical protein
282941_A41_01994	CDS	855	kdsA	2.5.1.55	COG2877	2-dehydro-3-deoxyphosphooctonate aldolase
282941_A41_01995	CDS	1707	dauA_1		COG0659	C4-dicarboxylic acid transporter DauA
282941_A41_01996	CDS	477				hypothetical protein
282941_A41_01997	CDS	366				hypothetical protein
282941_A41_01998	CDS	333				hypothetical protein
[truncated: 2,344 more rows]
