# Supplementary material for: Identification and Characterization of New Hafnia Strains from Common Carp (Cyprinus carpio), Potentially Possessing Probiotic Properties and Plastic Biodegradation Capabilities
Source: Int J Mol Sci. 2025 Jan 28;26(3):1119. doi: 10.3390/ijms26031119 (PMC11817164; doi:10.3390/ijms26031119)
Supplement: Supplementary file 1 [file ijms-26-01119-s001.zip › S5.xlsx]

## Sheet: UUNT_MP29
ID	ftype	length_bp	gene	EC_number	COG	product	GenbankID	Per. Ident	Max Score	Seq Query	Seq Sbjct
Hafnia_paralvei_UUNT_MP29_00559	CDS	567	tesA	3.1.2.2	COG2755	Thioesterase 1/protease 1/lysophospholipase L1	77	45.810	163	MAADTLLILGDSLSAGYQLSVADSWAARMAQQWQKLTPPITVVNASISGDTAEQGLARLP ALLKQHQPRWVLIELGANDGLRGFAPADIEANLDKIITQLQQAKTQPLLMQIRLPPNYGR RYTETFAAMYPQLAKRYQIPLIPFYMEQVALKPEWMQQDGLHPNGDAQAFIAQWMSEQLR PLLTNTHQ	MGTLLVVGDSISAAFGLDSRQGWVALLEKRLSEEGFEHSVVNASISGDTSAGGAARLSALLAEHKPELVIIELGGNDGLRGQPPAQLQQNLASMVEQSQQAGAKVLLLGMKLPPNYGVRYTTAFAQVFTDLAEQKQVSLVPFFLEGVGGVPGMMQADGIHPAEAAQEILLDNVWPTLKPML
Hafnia_paralvei_UUNT_MP29_04259	CDS	906	lipR	3.1.1.-	COG0657	Putative acetyl-hydrolase LipR	71	35.252	150	MRSLKSHLFKFVIKRHFAQADLSDVATVRKQMDELGERMPLANGVRLSSVELSGIYAEWL TPENACADAVILYLHGGAYHMGSCSSHRSMASFIADAAKIPLLLIDYRLAPESPYPAALN DAETVYRWLCVQPNINTKRIFLMGDSAGGGLALALALRIKSISTLPRPAAIAVLSPWVDL TMSGESVKTRLKRDPFFAPHIQQASHCVNAYCGSTPLTNPDVSPLFGQLEGLPPLLIQVG SEEILFSDAQRLAEKAQKSGSEVLFSYWQGMWHVWQYLVPRMKESRMAIAEVGNFCRRYL K	MASWQSKILNPVIRALVKRKLLKTHDAAGIRKAFGGVLPPPRGAQFSADVVGGMPGEWAKSGGAAAGTMLYLHGGGYVGGSTATHRPITAAFAIRGLDVFVPDYRLAPENAFPAAVDDGLAAYKGLLDAGIAPAKLTIAGDSAGGGLALAILLAAKAEGVTMPACAILLSPWTDLAVTGETVRTNLDRDPMLTDSVLKDNAAFYLNGADPKNPLASPLYGDLAGLPPLMITAGDTEVLLEDSTRFAARAREHGVAVSLKIWEGMPHVWQLFQRVLPEARAAIEEAARFAKAHFST
Hafnia_paralvei_UUNT_MP29_04184	CDS	1008	pdxA	1.1.1.262	COG1995	4-hydroxythreonine-4-phosphate dehydrogenase	5	29.677	112	MPSNSSHDTFRVVITPGEPAGVGPDLVIALAQQAWPAELVVCADPALLLERAQWLKLPLT LREYQPHEPARPQDANTLTILPIALHSQAVAGQLDVNNGTYVVDTLARACDGCLSGEFAA LITGPVHKGIINDAGVPFTGHTEFFADRSHCARVVMMLATEELRVALATTHLPLLEVPAA ITAQTLDEVITILNHDLRTKFGIREPQIYVCGLNPHAGEGGHMGREEIDVIIPTLESLRQ KGLHLIGPLPADTLFQPKYLAHADAVLAMYHDQGLPVLKYQGFGRAVNITLGLPFIRTSV DHGTALDLAATGLADVGSFRTALNLAIKMINNSNE	MTIVHRRLALAIGDPHGIGPEIALKALQQLSATERSLIKVYGPWSALEQAAQICQMESLLQDLIHEEAGSLAQPAQWGEITPQAGLSTVQSATAAIRACENGEVDAVIACPHHETAIHRAGIAFSGYPSLLANVLGMNEDEVFLMLVGAGLRIVHVTLHESVRSALERLSPQLVVDAVDAAVQTCTLLGVPKPQVAVFGINPHASEGQLFGLEDSQITAPAVETLRKCGLAVDGPMGADMVLAQRKHDLYVAMLHDQGHIPIKLLAPNGASALSIGGRVVLSSVGHGSAMDIAGRGVADSTALLRTIALLGAQPG
Hafnia_paralvei_UUNT_MP29_02636	CDS	1227	nqrF	7.2.1.1	COG2871	Na(+)-translocating NADH-quinone reductase subunit F	7	25.722	103	MQEIILGVAMFTLIVVALTVLILFAKSKLVNTGDIHVEVNHDPEKSFDAPAGDKLLNMLS SQGIFVSSACGGGGSCGQCRVHVKEGGGDILPTELAHISKREAKEGCRLACQVSVKQDLK IELPEEIFGVKKWECEVISNDNVATFIKELKLRIPEGEAVPFRAGGYIQIECEPHHVRYA DFDVPEEYRGDWDKFNLFRFESKVTEPTIRAYSMANYPDEKGLIMLNVRIATPPPGVPDA PPGIMSSYIWSLKPGDKVTISGPFGEFFAKETDAEMIFIGGGAGMAPMRSHIFDQLKRLH TKRKMSFWYGARSTREMFYVEDFNKLAAENPNFTWNIALSDPQPEDNWTGYTGFIHNVLL ENYLRAHPAPEDCEFYMCGPPMMNAAVIKMLKD…	MNHQIHIHDSDIAFPCAPGQSVLDAALQAGIELPYSCRKGSCGNCASALLDGNITSFNGMAVRSELCTSEQVLLCGCTAASDIRIQPSSFRRLDPEARKRFTAKVYSNTLAAPDVSLLRLRLPVGKRAKFEAGQYLLIHLDDGESRSYSMANPPHESDGITLHVRHVPGGRFSTIVQQLKSGDTLEIELPFGSIALKPDDTRPLICVAGGTGFAPIKSVLDDLAKRKVQRDITLIWGARNPSGLYLPSAIDKWRKTWPQFRYIAAITDLGNVPADAHAGRVDDALRTHFGNLHDHVVHCCGSPSLVQSVRTAASDMGLLAQNFHADVFATSPTGSH
Hafnia_paralvei_UUNT_MP29_04441	CDS	702	fre	1.5.1.41	COG0543	NAD(P)H-flavin reductase	7	28.141	100	MTTLSCKVTSVEAITDTVYRVRLVPEAPVSFRAGQYLMVEMDERDKRPFSMASTPLEKDF IELHIGASEINLYAMAVMDRILKDRVVNVDIPHGEAWLREEGDRPLVLIAGGTGFSYTRS ILMMALAQKPEREIAIYWGGRESKYLYDLAELEALQEQHPQLKVIPVVEQPEDGWNGRTG TVLSAVLQDYGSLADYDIYIAGRFEMAKIARERFCAEREAKADHMFGDAFAFI	MNHQIHIHDSDIAFPCAPGQSVLDAALQAGIELPYSCRKGSCGNCASALLDGNITSFNGMAVRSELCTSEQVLLCGCTAASDIRIQPSSFRRLDPEARKRFTAKVYSNTLAAPDVSLLRLRLPVGKRAKFEAGQYLLIHLDDGESRSYSMANPPHESDGITLHVRHVPGGRFSTIVQQLKSGDTLEIELPFGSIALKPDDTRPLICVAGGTGFAPIKSVLDDLAKRKVQRDITLIWGARNPSGLYLPSAIDKWRKTWPQFRYIAAITDLGNVPADAHAGRVDDALRTHFGNLHDHVVHCCGSPSLVQSVRTAASDMGLLAQNFHADVFATSPTGSH

## Sheet: UUNT_MP41
ID	ftype	length_bp	gene	EC_number	COG	product	GenbankID	Per. Ident	Max Score	Seq Query	Seq Sbjct
Hafnia_alvei_UUNT_MP41_00661	CDS	567	tesA	3.1.2.2	COG2755	Thioesterase 1/protease 1/lysophospholipase L1	77	46.927	162	MAADTLLILGDSLSAGYRLPIADSWATRLAQQWQKTTPPVSVVNGSISGDTADQGLARLP ALLKQHQPRWVLIELGANDGLRGFAPADIETALGKIITQVQQAKAQPLLMQIQLPPNYGR RYTEAFAAIYPKLAKQHQIPLIPFYMEQVALKPEWMQQDGLHPNGEAQPFIAQWMSEQLH PLLTNPHQ	MGTLLVVGDSISAAFGLDSRQGWVALLEKRLSEEGFEHSVVNASISGDTSAGGAARLSALLAEHKPELVIIELGGNDGLRGQPPAQLQQNLASMVEQSQQAGAKVLLLGMKLPPNYGVRYTTAFAQVFTDLAEQKQVSLVPFFLEGVGGVPGMMQADGIHPAEAAQEILLDNVWPTLKPML
Hafnia_alvei_UUNT_MP41_03867	CDS	906	lipR	3.1.1.-	COG0657	Putative acetyl-hydrolase LipR	71	38.129	148	MRSFKSHLFKYAIKRHFAQADLDDVATMRKQMDELGERLPLAPGTHLESVEPSGIYAEWL TPSNAHSDAAILYLHGGAYHMGSCSSHRSMASFIADAAKMPLLLADYRLAPESPYPAALN DAETVYRWLLTQPKINPKRIFVMGDSAGGGLALALTLRIKSDSALPLPAGVAVLSPWVDL SMSGESVKTRLTRDPFFAHHLHQAERSVNAYSGTAALIDPGVSPLFGDLAAFPPLLIQVG SEEILYSDAERFAQKAASAGADVHLSRWQGMWHVWQYLVPRMKESRLAIAEIGDFCRKQL K	MASWQSKILNPVIRALVKRKLLKTHDAAGIRKAFGGVLPPPRGAQFSADVVGGMPGEWAKSGGAAAGTMLYLHGGGYVGGSTATHRPITAAFAIRGLDVFVPDYRLAPENAFPAAVDDGLAAYKGLLDAGIAPAKLTIAGDSAGGGLALAILLAAKAEGVTMPACAILLSPWTDLAVTGETVRTNLDRDPMLTDSVLKDNAAFYLNGADPKNPLASPLYGDLAGLPPLMITAGDTEVLLEDSTRFAARAREHGVAVSLKIWEGMPHVWQLFQRVLPEARAAIEEAARFAKAHFST
Hafnia_alvei_UUNT_MP41_01173	CDS	1008	pdxA	1.1.1.262	COG1995	4-hydroxythreonine-4-phosphate dehydrogenase		29.582	120	MPSNHTHDTFRVVITPGEPAGVGPDLVIALAQQAWPAELVVCADPALLLERAALLQLPLT LREYQPDVSAQPQAEKTLTILPIKLHSKALPGQLDVNNGAYVVETLARACDGCLSGEFAA LITGPVHKGIINDAGVPFTGHTEFFAERSHRDRVVMMLATEELRVALATTHLPLLDVPAA ITPQTLTEVITILNHDLRTKFGIDEPQIYVCGLNPHAGEGGHMGREEIDVIIPTLESLRQ QGIHLIGPLPADTLFQPKYLEHADAVLAMYHDQGLPVLKYQGFGRAVNITLGLPFIRTSV DHGTALDLAATGIADVGSFRTALNLAIKMINNSNE	MTIVHRRLALAIGDPHGIGPEIALKALQQLSATERSLIKVYGPWSALEQAAQICQMESLLQDLIHEEAGSLAQPAQWGEITPQAGLSTVQSATAAIRACENGEVDAVIACPHHETAIHRAGIAFSGYPSLLANVLGMNEDEVFLMLVGAGLRIVHVTLHESVRSALERLSPQLVVDAVDAAVQTCTLLGVPKPQVAVFGINPHASEGQLFGLEDSQITAPAVETLRKCGLAVDGPMGADMVLAQRKHDLYVAMLHDQGHIPIKLLAPNGASALSIGGRVVLSSVGHGSAMDIAGRGVADSTALLRTIALLGAQPG
Hafnia_alvei_UUNT_MP41_00973	CDS	1227	nqrF	7.2.1.1	COG2871	Na(+)-translocating NADH-quinone reductase subunit F		25.459	102	MQEIILGVAMFTLIVVALTVLILFAKSKLVNTGDIHVEVNHDPEKSFDAPAGDKLLNMLS SQGIFVSSACGGGGSCGQCRVHVKEGGGDILPTELAHISKREAKEGCRLACQVSVKQDLK IELPEEIFGVKKWECEVISNDNVATFIKELKLRIPDGEAVPFRAGGYIQIECEPHHVRYA DFDVPEEYRGDWDKFNLFRFESKVTEPTIRAYSMANYPDEKGLIMLNVRIATPPPGVPDA PPGIMSSYIWSLKPGDKVTISGPFGEFFAKETEAEMVFIGGGAGMAPMRSHIFDQLKRLH SKRKMSFWYGARSTREMFYVEDFDKLAAENPNFTWNIALSDPQPEDNWTGYTGFIHNVLL ENYLRAHPAPEDCEFYMCGPPMMNAAVIKMLKD…	MNHQIHIHDSDIAFPCAPGQSVLDAALQAGIELPYSCRKGSCGNCASALLDGNITSFNGMAVRSELCTSEQVLLCGCTAASDIRIQPSSFRRLDPEARKRFTAKVYSNTLAAPDVSLLRLRLPVGKRAKFEAGQYLLIHLDDGESRSYSMANPPHESDGITLHVRHVPGGRFSTIVQQLKSGDTLEIELPFGSIALKPDDTRPLICVAGGTGFAPIKSVLDDLAKRKVQRDITLIWGARNPSGLYLPSAIDKWRKTWPQFRYIAAITDLGNVPADAHAGRVDDALRTHFGNLHDHVVHCCGSPSLVQSVRTAASDMGLLAQNFHADVFATSPTGSH
Hafnia_alvei_UUNT_MP41_03784	CDS	702	fre_1	1.5.1.41	COG0543	NAD(P)H-flavin reductase	7	26.027	95.5	MTTLSCKVTSVEAITDTVYRVRLVPEAPVSFRAGQYLMVEMDERDKRPFSMASTPLEKDF IELHIGASEINLYAMAVMDRILKDRVVNVDIPHGDAWLREEGDRPLVLIAGGTGFSYTRS ILMMALAQQPNREIAIYWGGRESKYLYDLAELEALQEKHPQLKVIPVVEQPEEGWNGRTG TVLSAILQDYGSLAEYDIYIAGRFEMAKIARERFCAEREAKAEHMFGDAFAFI	MNHQIHIHDSDIAFPCAPGQSVLDAALQAGIELPYSCRKGSCGNCASALLDGNITSFNGMAVRSELCTSEQVLLCGCTAASDIRIQPSSFRRLDPEARKRFTAKVYSNTLAAPDVSLLRLRLPVGKRAKFEAGQYLLIHLDDGESRSYSMANPPHESDGITLHVRHVPGGRFSTIVQQLKSGDTLEIELPFGSIALKPDDTRPLICVAGGTGFAPIKSVLDDLAKRKVQRDITLIWGARNPSGLYLPSAIDKWRKTWPQFRYIAAITDLGNVPADAHAGRVDDALRTHFGNLHDHVVHCCGSPSLVQSVRTAASDMGLLAQNFHADVFATSPTGSH
